# Supplementary material for: Smallholder farmers' willingness to pay for scale-appropriate farm mechanization: Evidence from the mid-hills of Nepal
Source: Technol Soc. 2019 Nov;59:101196. doi: 10.1016/j.techsoc.2019.101196 (PMC6919353; doi:10.1016/j.techsoc.2019.101196)
Supplement: Multimedia component 1 [file mmc1.xml]

<?xml version="1.0" encoding="UTF-8" standalone="no"?><data:data><datasets><author>g.paudel@cgiar.org</author><type>0</type><dataset><value>1</value><reason>Data will be made available on request</reason><comments/></dataset></datasets></data:data>
