# Supplementary material for: Smallholder farmers' willingness to pay for scale-appropriate farm mechanization: Evidence from the mid-hills of Nepal
Source: Technol Soc. 2019 Nov;59:101196. doi: 10.1016/j.techsoc.2019.101196 (PMC6919353; doi:10.1016/j.techsoc.2019.101196)
Supplement: Multimedia component 2 [file mmc2.xlsx]

## Sheet: Meta_data_TIS
Title: Smallholder farmers’ willingness to pay for scale-appropriate farm mechanization: Evidence from the mid-hills of Nepal
Journal: Technology in Society
Variables name	Description of variable	Units	codes	Remarks
q00_hhid	Unique identifier (household id)
q102_dist	Districts name
q110_genderhh	Gender of the household head	Dummy	1=male, 0=female
q111_agehh	Age of the household head	Years
q112_eduhh	Education of household head	Years
q114_farmyrs	Years of farming	Years
q118_credit	Access to credit	Dummy	1=yes, 0=no
Bullocks	Number of bullocks holding	Numbers
Rice	Grow rice	Dummy	1=yes, 0=no
Maize	Grow maize	Dummy	1=yes, 0=no
Wheat	Grow wheat	Dummy	1=yes, 0=no
Veg	Grow vegetables	Dummy	1=yes, 0=no
Caste	Caste of the household	Dummy	1=general caste, 0=others
Market_distkm	Nearest market distance	Kilometers
q826_wagerate	Labor wage rates	NPR/per day		(Exchange rate 1 US$= NPR 104; NPR=Nepalese Rupees)
Farmsize_ha	Farm size of the household	Hectares (ha)
Occupation	Occupation of household head		1=farming, 0=others
HH_size	Number of family members	Numbers
Membersship	Group/cooperatives membership	Dummy	1=yes, 0=no
Migrated1665	Number of household members migrated	Numbers
Mobilephone	Mobile phone holding	Dummy	1=yes, 0=no
Pumps_engines	Own pumps/engines	Dummy	1=yes, 0=no
Labor_avail_diff	Difficulty finding laborers	Dummy	1=yes, 0=no
Bullock_avail	Availability of bullocks	Dummy	1=difficult, 0=otherwise
FoodInsecured	Household food security status	Dummy	1=food deficit, 0=food secured
Offarmincome	Total hosuehold off-farm income	NPR/year		(Exchange rate 1 US$= NPR 104; NPR=Nepalese Rupees)
EDR	Household located in eastern hills	Dummy	1=eastern hills, 0=others
CDR	Household located in central hills	Dummy	1=central hills, 0=others
WDR	Household located in western hills	Dummy	1=western hills, 0=others
MWDR	Household located in mid-western hills	Dummy	1=mid-western hills, 0=others
FWDR	Household located in far-western hills	Dummy	1=far-western hills, 0=others
q1101_wtp_bp_rs	WTP of farmers at NPR 55,000	Dummy	1=yes, 0=no	NPR 55,000 average market price asked to all the farmers (1US$=104 NPR)
q1102_disbidprice	Discounted bids (12 followup bids were formulated)	NPR/mini-tillers		Asked only to the farmers, who reported negatively against the initial bids
q1103_yndp	WTP of farmers at discounted bids	Dummy	1=yes, 0=no	Farmers response over discounted bids

## Sheet: Data_TIS
q00_hhid	q102_dist	q110_genderhh	q111_agehh	q112_eduhh	q114_farmyrs	q118_credit	Bullocks	Rice	Maize	Wheat	Veg	Caste	Market_distkm	q826_wagerate	Farmsize_ha	Occupation	HH_size	Membersship	Migrated1665	Mobilephone	Pumps_engines	Labor_avail_diff	Bullock_avail	FoodInsecured	Offarmincome	EDR	CDR	WDR	MWDR	FWDR	q1101_wtp_bp_rs	q1102_disbidprice	q1103_yndp
10273021	Illam	male	65	0	45	Yes	0	0	0	0	1	others	7	400	2.8	0	6	0	0	1	1	0	0	0	250000	1	0	0	0	0	Yes
10273009	Illam	male	60	3	40	Yes	0	0	0	0	1	general	8	450	0.85	1	6	0	1	1	0	0	0	0	300000	1	0	0	0	0	Yes
10273023	Illam	male	55	0	40	Yes	0	0	0	0	1	general	7	400	0.7	0	7	1	0	1	1	0	0	0	480000	1	0	0	0	0	Yes
10273048	Illam	female	56	5	30	Yes	2	0	1	0	0	general	8	400	0.3	1	5	1	1	1	0	0	0	0	360000	1	0	0	0	0	Yes
10273019	Illam	male	30	4	10	No	0	1	1	0	0	others	9	500	0.55	0	2	0	0	0	0	1	1	0	60000	1	0	0	0	0	No	44000	No
10273008	Illam	male	39	15	22	Yes	0	0	0	0	1	general	7	450	0.95	0	4	1	0	1	1	0	0	0	380000	1	0	0	0	0	No	48000	No
10273001	Illam	male	55	8	38	Yes	0	0	0	0	1	general	9	400	1	1	6	1	0	1	1	0	0	1	250000	1	0	0	0	0	No	42000	No
10273064	Illam	male	51	0	25	Yes	0	0	1	0	0	general	9	400	1	1	5	1	0	1	0	0	0	1	80000	1	0	0	0	0	Yes
10273012	Illam	female	45	0	25	No	0	0	0	0	1	others	8	450	0.6	0	3	0	1	1	0	0	0	0	450000	1	0	0	0	0	No	40000	No
10273014	Illam	male	40	0	26	Yes	0	0	0	0	1	general	8	450	0.15	0	2	0	0	0	0	0	0	0	90000	1	0	0	0	0	No	42000	No
10273044	Illam	male	52	5	30	Yes	2	0	1	0	0	general	7	400	0.35	1	10	1	0	1	0	0	1	1	655000	1	0	0	0	0	Yes
10273005	Illam	female	46	5	30	Yes	0	0	0	0	1	others	8	500	1.1	1	7	1	1	1	0	0	0	0	510000	1	0	0	0	0	Yes
10273002	Illam	male	40	8	25	Yes	0	0	0	0	1	general	8	500	0.8	1	3	1	0	1	0	0	0	0	250000	1	0	0	0	0	Yes
10273013	Illam	female	66	0	50	Yes	0	0	0	0	1	others	8	400	1	1	5	1	1	1	0	0	0	0	570000	1	0	0	0	0	No	42000	No
10273058	Illam	male	45	10	24	Yes	0	0	1	0	0	general	8	350	0.25	1	4	1	0	1	0	0	0	1	70000	1	0	0	0	0	No	40000	No
10273006	Illam	male	50	6	30	Yes	0	1	0	0	1	general	8	500	1.5	1	5	1	0	1	1	0	0	0	100000	1	0	0	0	0	Yes
10273052	Illam	male	59	4	35	Yes	0	0	1	0	0	general	9	500	0.25	1	7	1	1	1	0	0	0	1	384000	1	0	0	0	0	No	38000	No
10273010	Illam	female	48	0	30	Yes	0	1	0	0	1	others	8	450	1.2	1	6	1	1	1	0	1	1	0	390000	1	0	0	0	0	No	46000	No
10273055	Illam	male	50	8	30	Yes	0	1	1	0	0	others	2	400	1	1	9	1	1	1	1	0	1	0	560000	1	0	0	0	0	Yes
10273054	Illam	male	40	10	20	Yes	0	1	1	0	0	others	2	350	0.3	0	4	1	0	1	0	0	0	0	200000	1	0	0	0	0	No	44000	No
10273041	Illam	male	40	12	20	Yes	0	0	1	0	0	general	7	400	0.45	0	5	1	1	1	1	0	0	0	500000	1	0	0	0	0	Yes
10273004	Illam	male	45	8	30	Yes	0	0	0	0	1	general	8	450	0.9	1	4	1	0	1	0	0	0	0	200000	1	0	0	0	0	No	32000	No
10273046	Illam	male	44	10	18	Yes	0	1	1	0	0	general	2	400	0.4	1	5	1	0	1	0	1	0	1	300000	1	0	0	0	0	Yes
10273049	Illam	male	56	5	22	Yes	0	1	1	0	0	others	2	400	2.5	1	9	1	1	1	0	0	1	0	990000	1	0	0	0	0	Yes
10273026	Illam	male	58	0	42	Yes	0	0	0	0	1	general	7	450	2.5	1	8	1	0	1	1	0	0	0	700000	1	0	0	0	0	Yes
10273034	Illam	male	40	5	20	Yes	0	0	1	0	0	others	5	400	0.6	0	4	1	0	1	1	0	0	0	50000	1	0	0	0	0	No	44000	No
10273040	Illam	male	35	12	12	Yes	0	0	1	0	0	general	7	400	0.6	1	4	1	0	1	0	0	0	1	0	1	0	0	0	0	Yes
10273016	Illam	male	48	0	32	Yes	0	1	0	0	1	general	9	500	0.4	1	4	1	0	1	0	0	0	0	0	1	0	0	0	0	Yes
10273017	Illam	male	60	0	45	Yes	0	1	0	0	0	general	9	500	0.65	1	5	1	1	1	0	0	1	1	1200000	1	0	0	0	0	No	36000	No
10273047	Illam	male	52	10	25	Yes	0	0	1	0	0	general	9	350	0.8	1	5	1	0	1	1	0	0	0	250000	1	0	0	0	0	Yes
10273059	Illam	male	51	10	23	Yes	2	0	1	0	0	others	3	400	0.3	1	6	1	0	1	0	0	0	1	300000	1	0	0	0	0	No	46000	No
10273060	Illam	male	57	4	30	Yes	2	0	1	0	0	others	3	400	0.3	1	8	0	0	1	1	0	0	1	250000	1	0	0	0	0	No	46000	No
10273032	Illam	male	50	0	36	No	0	0	0	0	1	general	7	300	1.2	1	4	0	0	1	0	0	0	1	50000	1	0	0	0	0	No	46000	No
10273045	Illam	male	40	12	20	Yes	0	0	1	0	0	general	7	300	1.5	1	4	1	0	1	1	0	0	1	80000	1	0	0	0	0	Yes
10273053	Illam	male	38	10	6	Yes	0	0	1	0	0	others	2	400	0.2	0	4	1	0	1	1	0	0	1	380000	1	0	0	0	0	No	40000	No
10273029	Illam	male	32	15	15	Yes	0	0	0	0	1	general	7	400	1.5	0	3	0	0	1	1	0	0	0	350000	1	0	0	0	0	No	48000	No
10273039	Illam	male	42	12	20	Yes	0	0	1	0	0	general	7	400	0.9	0	4	1	1	1	0	1	0	1	380000	1	0	0	0	0	Yes
10273025	Illam	male	40	15	20	Yes	2	0	0	0	1	others	7	400	1.5	0	7	1	0	1	0	0	0	0	360000	1	0	0	0	0	No	50000	No
10273063	Illam	male	40	10	21	Yes	2	0	1	0	0	general	9	400	0.2	1	4	1	0	1	0	1	0	1	70000	1	0	0	0	0	No	50000	No
10273057	Illam	male	44	12	20	Yes	2	1	1	0	0	general	6	400	0.5	0	4	1	0	1	0	0	0	0	340000	1	0	0	0	0	Yes
10273031	Illam	female	38	5	20	No	0	0	0	0	1	general	7	300	0.9	1	4	0	1	1	0	0	0	0	360000	1	0	0	0	0	No	40000	No
10273051	Illam	male	36	12	3	Yes	0	1	1	0	0	others	2	400	0.25	1	3	1	0	1	1	0	0	1	115000	1	0	0	0	0	Yes
10273003	Illam	female	43	8	30	Yes	0	0	0	0	1	general	8	450	1.4	1	5	1	0	1	0	0	0	0	400000	1	0	0	0	0	No	48000	No
10273033	Illam	male	50	5	22	Yes	0	0	1	0	0	general	5	400	0.5	0	4	1	1	1	0	1	1	1	430000	1	0	0	0	0	No	50000	No
10273024	Illam	male	66	5	50	Yes	0	0	1	0	0	general	7	450	5	0	7	1	1	1	1	0	0	0	2950000	1	0	0	0	0	No	44000	No
10273036	Illam	male	48	10	22	Yes	0	0	1	0	0	others	5	400	0.2	1	5	1	1	1	0	0	0	0	300000	1	0	0	0	0	No	48000	No
10273027	Illam	female	46	0	30	Yes	0	0	0	0	1	others	7	400	1.25	1	7	0	1	1	1	0	0	0	300000	1	0	0	0	0	Yes
10273022	Illam	male	68	0	52	No	0	0	0	0	1	general	7	400	0.6	0	5	0	0	0	0	0	0	0	40000	1	0	0	0	0	No	46000	No
10273056	Illam	male	58	10	30	Yes	0	1	1	0	0	others	2	400	0.4	1	9	1	0	1	1	0	0	0	400000	1	0	0	0	0	Yes
10273007	Illam	male	38	15	22	Yes	0	0	0	0	1	general	7	450	0.85	0	4	1	0	1	1	0	0	0	330000	1	0	0	0	0	No	40000	No
10273015	Illam	male	55	0	40	Yes	0	1	0	0	1	general	6	500	0.8	1	4	1	0	1	0	0	0	0	0	1	0	0	0	0	No	34000	No
10273043	Illam	male	38	12	8	Yes	2	1	1	0	0	others	2	400	0.5	1	4	1	0	1	1	0	0	0	40000	1	0	0	0	0	No	44000	No
10273061	Illam	male	50	5	30	Yes	0	0	1	0	0	others	3	400	0.5	1	6	1	0	1	1	0	0	1	250000	1	0	0	0	0	No	44000	No
10273050	Illam	male	40	12	10	Yes	0	1	1	0	0	general	2	350	1.3	0	4	1	0	1	1	1	0	1	300000	1	0	0	0	0	Yes
10273035	Illam	male	58	10	15	Yes	0	0	1	0	0	others	5	400	1.5	0	5	0	0	1	1	0	0	0	630000	1	0	0	0	0	Yes
10273020	Illam	male	38	2	22	No	0	1	0	0	1	others	9	500	0.1	0	3	0	0	0	1	0	0	0	75000	1	0	0	0	0	No	42000	No
10273030	Illam	male	52	0	38	Yes	0	0	0	0	1	general	7	300	1	1	5	1	1	1	0	0	0	0	300000	1	0	0	0	0	Yes
10273037	Illam	male	40	10	10	Yes	0	1	0	0	0	others	6	400	1.1	1	4	1	0	1	1	0	0	1	0	1	0	0	0	0	Yes
10273038	Illam	male	38	12	20	Yes	0	0	1	0	0	general	7	400	0.9	0	4	1	0	1	0	0	0	1	150000	1	0	0	0	0	No	48000	No
10273018	Illam	male	52	0	38	Yes	0	1	0	0	1	general	9	500	0.3	1	3	0	0	1	0	1	1	0	0	1	0	0	0	0	No	48000	No
10273011	Illam	male	30	12	10	No	0	0	0	0	1	general	8	400	0.35	1	3	0	0	1	0	0	0	0	50000	1	0	0	0	0	No	48000	No
10273028	Illam	male	55	0	40	No	0	0	0	0	1	general	7	400	2.5	1	3	0	0	1	1	0	0	0	240000	1	0	0	0	0	Yes
10273062	Illam	male	46	5	20	Yes	2	0	1	1	0	general	6	400	0.2	1	6	1	0	1	0	0	0	1	50000	1	0	0	0	0	Yes
10273065	Illam	male	46	10	22	Yes	2	0	1	0	0	general	8	400	0.25	1	8	1	0	1	1	0	0	1	120000	1	0	0	0	0	Yes
10273042	Illam	male	48	8	22	Yes	0	0	1	0	0	others	2	400	0.3	1	5	1	1	1	1	0	0	1	0	1	0	0	0	0	No	42000	No
10113189	Kavre	male	45	4	20	Yes	2	0	1	1	0	others	15	700	0.4	1	6	0	1	1	0	0	0	1	410000	0	1	0	0	0	No	28000	Yes
10113136	Kavre	male	40	0	20	Yes	0	1	1	1	1	general	2.5	500	0.4	1	5	1	0	1	0	0	0	0	50000	0	1	0	0	0	No	28000	No
10113062	Kavre	female	52	5	30	Yes	0	0	1	1	0	others	8	500	0.3	1	9	0	1	1	0	0	0	1	480000	0	1	0	0	0	No	42000	No
10113185	Kavre	female	28	5	8	Yes	0	0	1	0	1	others	15	800	0.4	1	4	1	1	1	0	0	0	1	302000	0	1	0	0	0	No	30000	No
10113171	Kavre	male	45	7	15	Yes	0	0	1	1	1	general	2.5	450	0.45	0	5	0	0	1	0	0	0	1	200000	0	1	0	0	0	No	46000	No
10113052	Kavre	male	36	10	15	Yes	0	1	1	1	0	others	8	450	0.25	0	3	1	0	1	0	0	0	1	100000	0	1	0	0	0	No	42000	No
10113201	Kavre	female	45	0	25	Yes	0	0	1	0	1	others	2.5	1000	0.1	1	9	1	2	1	0	0	0	1	602000	0	1	0	0	0	No	40000	Yes
10113152	Kavre	male	50	0	32	Yes	0	0	1	1	0	general	2.5	500	0.075	1	7	0	0	1	0	0	0	1	260000	0	1	0	0	0	No	48000	No
10113145	Kavre	female	60	0	45	Yes	0	0	1	0	0	others	2.5	500	0.35	1	4	0	0	1	0	0	0	1	180000	0	1	0	0	0	No	48000	No
10113012	Kavre	male	68	0	40	Yes	0	1	1	1	0	others	3	500	0.3	1	8	0	0	1	0	0	0	1	100000	0	1	0	0	0	No	40000	No
10113118	Kavre	male	48	8	20	Yes	0	1	0	0	0	others	3	500	0.25	0	5	1	1	1	0	0	0	1	420000	0	1	0	0	0	No	38000	No
10113218	Kavre	male	38	10	5	Yes	0	0	1	0	1	general	8.5	400	0.1	0	5	1	1	1	0	0	0	1	600000	0	1	0	0	0	No	38000	No
10113198	Kavre	male	71	0	45	Yes	0	0	1	0	0	general	15	800	0.2	1	7	0	0	1	0	0	0	1	218000	0	1	0	0	0	No	28000	No
10113094	Kavre	male	50	6	30	Yes	2	0	1	0	0	others	8.5	700	0.3	0	6	1	0	1	0	0	0	1	220000	0	1	0	0	0	No	38000	No
10113066	Kavre	male	70	0	50	Yes	0	0	1	1	0	others	4	500	0.15	1	8	1	0	1	0	0	0	1	80000	0	1	0	0	0	No	40000	No
10113085	Kavre	male	48	0	30	Yes	0	1	1	1	1	general	5	500	1.3	1	6	1	0	1	0	0	0	0	0	0	1	0	0	0	No	42000	Yes
10113209	Kavre	male	27	9	3	Yes	0	0	1	0	0	others	2.5	700	0.35	1	3	1	0	1	0	0	0	1	5000	0	1	0	0	0	No	30000	No
10113024	Kavre	male	50	10	30	Yes	0	1	0	1	0	others	4	450	0.3	0	5	1	0	1	0	0	0	1	100000	0	1	0	0	0	No	30000	No
10113053	Kavre	male	48	5	30	Yes	0	0	1	0	0	others	2	600	0.15	1	5	1	0	1	1	0	0	1	200000	0	1	0	0	0	No	30000	Yes
10113101	Kavre	male	45	5	20	Yes	0	0	1	0	1	general	8.5	450	0.3	1	5	0	0	1	0	0	0	1	100000	0	1	0	0	0	No	28000	Yes
10113134	Kavre	male	48	0	30	Yes	0	1	1	0	1	general	2.5	500	0.2	1	4	1	0	1	0	0	0	0	0	0	1	0	0	0	No	46000	No
10113029	Kavre	male	56	0	40	Yes	0	0	1	0	0	others	8	600	0.4	1	2	1	0	1	0	0	0	1	0	0	1	0	0	0	Yes
10113082	Kavre	male	53	8	30	Yes	0	0	1	0	0	general	4	600	0.125	1	6	1	0	1	1	0	0	1	240000	0	1	0	0	0	No	30000	Yes
10113199	Kavre	male	69	0	45	Yes	0	0	1	1	0	general	2.5	1000	0.15	1	5	1	1	1	0	0	0	1	387000	0	1	0	0	0	No	40000	Yes
10113117	Kavre	male	72	0	45	Yes	0	1	1	0	1	general	3	550	0.4	0	9	0	1	1	1	0	1	0	590000	0	1	0	0	0	No	50000	No
10113095	Kavre	female	50	0	30	Yes	0	0	0	1	0	others	15	500	0.35	1	5	1	0	1	0	0	0	1	450000	0	1	0	0	0	No	40000	No
10113206	Kavre	male	44	8	20	Yes	0	0	1	1	0	others	8.5	800	0.15	0	6	1	0	1	0	0	0	1	302000	0	1	0	0	0	No	30000	No
10113046	Kavre	male	45	6	23	Yes	0	0	1	1	0	others	8	500	0.25	1	6	1	1	1	0	0	0	1	180000	0	1	0	0	0	No	32000	No
10113040	Kavre	male	40	12	16	Yes	0	0	1	1	0	others	8	400	0.2	0	4	1	0	1	0	0	0	1	150000	0	1	0	0	0	No	44000	No
10113079	Kavre	male	43	0	30	Yes	0	0	1	0	1	others	4	500	0.25	0	4	1	0	1	0	0	0	0	120000	0	1	0	0	0	No	34000	Yes
10113219	Kavre	male	45	2	20	Yes	0	0	1	0	1	others	8.5	550	0.2	0	4	1	0	1	0	0	1	1	120000	0	1	0	0	0	No	46000	No
10113208	Kavre	female	30	0	6	Yes	0	0	1	1	0	others	8.5	600	0.1	1	3	1	1	1	0	0	0	1	300000	0	1	0	0	0	No	28000	No
10113106	Kavre	male	40	12	18	Yes	0	0	1	1	1	others	3	600	0.325	0	3	1	0	1	0	0	0	0	240000	0	1	0	0	0	No	30000	No
10113154	Kavre	male	45	0	20	Yes	0	0	1	1	0	others	2.5	500	0.2	1	4	1	0	1	0	0	0	1	70000	0	1	0	0	0	No	30000	No
10113080	Kavre	female	38	10	18	Yes	0	0	1	0	0	general	2	600	0.1	1	4	1	1	1	0	0	0	1	300000	0	1	0	0	0	No	38000	No
10113086	Kavre	male	65	10	35	Yes	0	0	1	0	0	others	8.5	500	0.2	1	6	0	0	0	1	0	0	1	120000	0	1	0	0	0	No	44000	No
10113025	Kavre	male	48	0	32	Yes	0	0	1	0	1	others	4	800	0.25	0	4	1	0	1	0	0	1	0	120000	0	1	0	0	0	No	32000	No
10113162	Kavre	male	56	5	30	Yes	0	0	1	1	1	general	11	500	0.4	0	7	0	0	1	0	1	1	1	500000	0	1	0	0	0	No	46000	Yes
10113140	Kavre	male	55	0	32	Yes	0	0	1	0	1	general	2.5	500	0.35	1	7	0	0	1	1	0	0	0	500000	0	1	0	0	0	No	38000	No
10113196	Kavre	male	60	5	35	Yes	0	1	1	0	0	general	15	700	0.5	1	12	1	1	1	0	0	0	0	900000	0	1	0	0	0	No	34000	Yes
10113215	Kavre	male	64	0	40	Yes	2	1	0	1	1	general	2.5	800	0.7	1	6	1	0	1	0	0	0	0	480000	0	1	0	0	0	No	28000	No
10113160	Kavre	male	88	3	50	Yes	0	0	0	0	0	general	9	1000	0.25	0	7	0	0	1	0	1	1	1	250000	0	1	0	0	0	No	44000	No
10113161	Kavre	male	55	7	20	Yes	0	1	1	0	1	general	11	500	0.6	1	7	1	0	1	0	1	1	1	150000	0	1	0	0	0	No	44000	No
10113190	Kavre	female	31	10	10	Yes	0	0	1	1	0	others	15	700	0.1	1	6	0	1	1	0	0	0	1	320000	0	1	0	0	0	No	30000	No
10113011	Kavre	female	53	0	38	Yes	0	1	1	0	0	others	4	600	0.125	1	6	1	0	1	0	0	1	1	310000	0	1	0	0	0	Yes
10113067	Kavre	male	38	5	22	Yes	0	0	1	1	0	general	8.5	500	0.25	0	5	0	0	1	0	0	1	1	180000	0	1	0	0	0	No	42000	No
10113017	Kavre	female	38	0	20	Yes	0	1	0	0	0	others	4	600	0.2	0	4	0	0	1	0	0	1	1	265000	0	1	0	0	0	No	42000	No
10113016	Kavre	male	35	10	18	Yes	0	0	1	0	0	others	3	500	0.25	0	4	1	0	1	0	0	0	1	0	0	1	0	0	0	No	42000	No
10113070	Kavre	female	60	5	40	Yes	0	0	1	0	0	others	8.5	500	0.15	0	7	1	0	1	0	0	0	1	180000	0	1	0	0	0	No	40000	No
10113138	Kavre	female	68	0	50	Yes	0	1	1	0	1	general	2.5	500	0.35	1	7	0	1	0	0	0	0	0	500000	0	1	0	0	0	No	48000	No
10113137	Kavre	female	53	0	35	Yes	0	1	1	1	1	general	2.5	500	1.1	1	5	0	0	0	0	0	0	0	340000	0	1	0	0	0	No	30000	Yes
10113165	Kavre	male	45	5	10	Yes	0	0	1	1	0	others	2	450	0.15	0	6	0	0	1	0	1	1	1	250000	0	1	0	0	0	No	40000	Yes
10113204	Kavre	male	50	0	30	Yes	2	0	1	1	0	others	8.5	800	0.2	1	7	1	0	1	0	0	0	1	323000	0	1	0	0	0	No	38000	Yes
10113010	Kavre	male	38	10	20	Yes	0	0	1	1	0	others	3	500	0.2	0	5	1	0	1	0	0	0	1	120000	0	1	0	0	0	No	30000	Yes
10113042	Kavre	male	49	10	20	Yes	0	0	1	1	0	others	8	500	0.3	0	5	1	0	1	0	0	0	1	240000	0	1	0	0	0	No	38000	No
10113043	Kavre	female	71	0	56	Yes	0	1	1	0	0	others	4.5	600	1.25	0	9	1	2	1	0	0	0	1	824000	0	1	0	0	0	Yes
10113065	Kavre	male	71	5	52	Yes	0	0	1	1	0	general	9	600	0.25	0	8	1	0	1	0	0	1	1	370000	0	1	0	0	0	Yes
10113172	Kavre	male	55	7	25	Yes	0	0	1	1	0	others	2.5	400	0.25	1	5	0	0	1	0	0	0	1	0	0	1	0	0	0	No	44000	No
10113044	Kavre	male	35	8	15	Yes	2	0	1	1	0	others	3	400	0.1	0	4	1	0	1	0	0	0	1	130000	0	1	0	0	0	No	36000	No
10113020	Kavre	male	35	10	20	Yes	0	0	1	1	0	others	3	400	0.25	0	4	1	0	1	0	0	0	1	120000	0	1	0	0	0	No	32000	No
10113032	Kavre	male	64	0	40	Yes	0	0	1	1	0	others	3	500	0.2	1	8	1	1	1	0	0	0	1	500000	0	1	0	0	0	No	42000	No
10113114	Kavre	male	71	0	50	Yes	0	1	1	0	1	general	3	600	0.4	1	9	0	1	1	0	0	0	0	480000	0	1	0	0	0	Yes
10113216	Kavre	male	68	0	50	Yes	0	0	1	0	1	general	15	300	0.45	1	10	1	0	1	0	0	0	1	300000	0	1	0	0	0	No	44000	No
10113131	Kavre	male	33	0	10	Yes	0	0	1	1	0	others	2.5	500	0.35	0	3	1	0	0	0	0	0	1	300000	0	1	0	0	0	No	32000	No
10113143	Kavre	male	30	0	10	Yes	0	0	1	0	0	others	2.5	500	0.4	0	3	0	0	1	0	0	0	0	500000	0	1	0	0	0	No	44000	No
10113023	Kavre	female	71	0	53	Yes	0	0	1	0	1	general	4	600	0.2	0	6	0	0	0	0	0	1	0	224000	0	1	0	0	0	No	30000	Yes
10113061	Kavre	female	63	0	40	Yes	0	0	1	0	0	general	10	600	0.15	0	4	1	1	1	0	0	1	1	390000	0	1	0	0	0	No	40000	No
10113133	Kavre	male	60	0	44	Yes	0	1	0	0	1	general	2.5	500	0.175	1	6	0	1	0	0	0	0	0	300000	0	1	0	0	0	No	46000	No
10113013	Kavre	female	38	0	22	Yes	0	0	1	0	0	others	4	600	0.175	0	4	1	0	1	0	0	1	1	270000	0	1	0	0	0	No	32000	No
10113037	Kavre	male	50	3	35	No	2	0	1	0	0	others	4.5	600	0.8	0	8	0	0	1	0	0	0	1	640000	0	1	0	0	0	No	42000	No
10113210	Kavre	male	38	10	13	Yes	0	1	1	0	1	general	2.5	700	0.4	1	5	1	0	1	0	0	0	1	180000	0	1	0	0	0	No	30000	No
10113007	Kavre	male	42	5	28	Yes	0	1	1	0	1	others	4	600	0.15	0	5	1	0	1	1	0	1	0	400000	0	1	0	0	0	No	40000	No
10113034	Kavre	male	45	10	23	Yes	0	1	0	1	1	others	3	500	0.3	0	5	1	0	1	0	0	0	1	100000	0	1	0	0	0	No	40000	No
10113191	Kavre	male	50	8	25	Yes	0	1	1	0	0	general	15	600	0.15	1	1	0	0	1	0	0	0	0	120000	0	1	0	0	0	No	30000	No
10113036	Kavre	male	50	10	30	Yes	0	0	1	1	0	others	3	500	0.2	0	6	1	1	1	0	0	0	1	270000	0	1	0	0	0	No	42000	No
10113014	Kavre	male	52	3	40	Yes	0	0	1	1	0	others	3	450	0.3	1	6	1	1	1	0	0	0	1	0	0	1	0	0	0	No	38000	No
10113156	Kavre	female	74	0	60	Yes	0	0	1	0	1	general	2.5	450	0.5	0	5	0	0	1	0	0	0	0	300000	0	1	0	0	0	No	36000	No
10113112	Kavre	male	63	12	35	Yes	0	1	1	0	1	general	3	600	0.3	0	6	1	0	1	1	0	1	1	400000	0	1	0	0	0	Yes
10113031	Kavre	male	74	0	58	Yes	0	0	1	0	0	general	8	600	0.175	0	7	0	1	1	0	0	0	1	480000	0	1	0	0	0	No	42000	No
10113147	Kavre	male	65	0	50	Yes	0	0	1	1	0	others	2.5	500	0.4	0	1	0	0	0	0	1	1	1	180000	0	1	0	0	0	No	34000	No
10113028	Kavre	male	40	6	20	Yes	0	0	1	1	0	others	3	500	0.175	0	5	1	0	1	0	0	0	1	120000	0	1	0	0	0	No	30000	No
10113202	Kavre	male	38	9	10	Yes	0	0	1	1	0	others	2.5	1000	0.4	0	7	1	0	1	1	0	0	1	482000	0	1	0	0	0	No	30000	No
10113063	Kavre	female	41	0	26	Yes	0	0	1	1	0	others	10	600	0.15	1	3	0	0	0	0	0	1	1	300000	0	1	0	0	0	No	46000	No
10113097	Kavre	male	51	0	30	Yes	0	0	1	1	0	general	15	500	2	0	6	1	0	1	1	0	0	0	1300000	0	1	0	0	0	Yes
10113092	Kavre	male	40	10	15	Yes	2	0	1	0	0	others	8.5	500	0.15	0	4	1	0	1	0	0	0	1	180000	0	1	0	0	0	No	38000	No
10113064	Kavre	male	60	4	40	Yes	0	0	1	1	0	others	4	500	0.15	1	6	1	0	1	0	0	0	1	180000	0	1	0	0	0	No	42000	No
10113141	Kavre	male	58	12	40	Yes	0	1	1	1	1	general	2.5	500	0.5	0	6	1	0	1	0	0	0	0	600000	0	1	0	0	0	No	40000	No
10113182	Kavre	female	40	5	20	Yes	2	0	1	0	1	others	8	1000	0.3	1	7	1	1	1	0	0	0	1	405000	0	1	0	0	0	No	34000	Yes
10113098	Kavre	male	42	10	20	Yes	0	1	1	1	0	others	8.5	650	0.3	0	5	1	0	1	0	0	0	1	200000	0	1	0	0	0	No	38000	No
10113115	Kavre	male	70	0	45	Yes	0	0	1	0	0	general	3	600	0.25	0	7	1	1	1	0	1	0	1	300000	0	1	0	0	0	No	50000	No
10113030	Kavre	female	52	10	30	Yes	0	0	1	1	1	others	3	500	0.25	1	6	1	1	1	0	0	0	1	240000	0	1	0	0	0	No	36000	No
10113121	Kavre	male	32	10	12	Yes	0	1	0	1	0	others	3	600	0.3	0	5	1	0	1	0	0	0	1	200000	0	1	0	0	0	No	28000	No
10113078	Kavre	male	58	8	25	Yes	0	1	1	0	0	others	3	600	0.3	1	5	1	0	1	1	0	0	1	180000	0	1	0	0	0	No	40000	No
10113060	Kavre	male	50	8	30	Yes	0	0	0	1	0	others	8	500	0.3	0	7	1	0	1	0	0	0	1	120000	0	1	0	0	0	No	28000	No
10113212	Kavre	male	38	10	10	Yes	2	1	1	0	1	general	2.5	800	0.175	1	4	1	0	1	0	0	0	1	55000	0	1	0	0	0	No	28000	No
10113164	Kavre	male	49	2	30	No	0	1	0	1	0	others	2.5	500	0.15	0	2	0	0	1	0	1	1	1	300000	0	1	0	0	0	No	42000	No
10113048	Kavre	male	40	6	20	Yes	0	0	1	1	0	others	8	400	0.25	0	4	1	0	1	0	0	0	1	100000	0	1	0	0	0	No	38000	No
10113071	Kavre	male	45	3	30	Yes	0	0	1	0	0	others	8	450	0.25	1	3	0	1	1	0	0	0	1	345000	0	1	0	0	0	No	38000	No
10113158	Kavre	male	47	0	30	Yes	0	0	1	1	0	general	15	1000	0.05	0	2	1	0	1	0	0	0	1	90000	0	1	0	0	0	No	42000	No
10113111	Kavre	male	44	12	20	Yes	0	1	1	1	1	general	3	600	0.35	0	5	1	1	1	0	0	0	1	480000	0	1	0	0	0	Yes
10113018	Kavre	male	44	10	20	Yes	0	0	1	1	0	others	3	450	0.15	0	5	1	0	1	0	0	0	1	100000	0	1	0	0	0	No	38000	No
10113105	Kavre	male	35	5	10	Yes	0	0	1	0	0	others	4	500	0.125	0	6	0	0	1	0	0	0	1	360000	0	1	0	0	0	No	46000	No
10113116	Kavre	male	68	4	40	Yes	0	1	0	0	0	general	3	600	0.3	1	6	1	0	1	1	0	0	0	640000	0	1	0	0	0	No	44000	Yes
10113084	Kavre	male	70	5	50	Yes	0	0	1	0	0	general	4	500	0.15	1	6	1	1	1	0	0	0	1	380000	0	1	0	0	0	No	42000	No
10113142	Kavre	male	52	0	38	Yes	0	0	1	0	0	others	2.5	500	0.5	1	5	0	1	1	0	0	0	0	330000	0	1	0	0	0	No	34000	Yes
10113038	Kavre	female	54	6	30	Yes	0	0	1	1	0	others	8	450	0.15	1	5	1	0	1	0	0	0	1	360000	0	1	0	0	0	No	36000	No
10113019	Kavre	male	50	2	34	Yes	0	0	1	0	1	others	4	600	0.125	1	4	0	1	1	0	0	1	0	300000	0	1	0	0	0	No	28000	Yes
10113008	Kavre	male	64	0	36	Yes	0	1	1	0	1	others	3	500	0.4	1	7	1	0	1	0	0	0	1	80000	0	1	0	0	0	No	32000	No
10113193	Kavre	male	62	0	40	Yes	0	0	0	0	1	others	15	800	0.1	1	6	0	1	1	0	0	0	1	332000	0	1	0	0	0	No	30000	Yes
10113188	Kavre	male	55	0	35	Yes	0	0	1	1	0	others	15	800	0.2	1	7	1	0	1	0	0	0	1	70000	0	1	0	0	0	No	28000	Yes
10113211	Kavre	male	40	9	15	Yes	2	1	1	0	1	general	2.5	800	0.15	1	4	1	1	1	0	0	0	1	300000	0	1	0	0	0	No	28000	No
10113051	Kavre	male	49	10	22	Yes	0	0	1	0	0	others	2	650	0.125	1	5	1	0	1	0	0	0	1	140000	0	1	0	0	0	No	28000	Yes
10113120	Kavre	male	66	7	40	Yes	0	1	1	1	1	others	3	500	0.6	1	6	1	0	1	1	0	0	0	240000	0	1	0	0	0	No	28000	No
10113015	Kavre	male	48	6	30	Yes	0	0	1	0	1	general	4	600	0.25	0	6	1	1	0	0	0	1	0	500000	0	1	0	0	0	Yes
10113183	Kavre	male	65	0	40	Yes	0	0	1	0	0	others	8	1000	0.1	1	6	1	0	1	0	0	0	1	480000	0	1	0	0	0	No	32000	Yes
10113169	Kavre	male	62	5	35	No	0	0	1	1	0	others	2	500	0.25	1	11	0	0	1	0	1	0	1	800000	0	1	0	0	0	No	46000	No
10113002	Kavre	male	63	5	30	Yes	0	0	1	0	1	general	2	500	0.3	1	8	0	0	1	1	1	1	1	30000	0	1	0	0	0	No	40000	Yes
10113173	Kavre	male	60	6	25	No	0	0	1	1	1	others	2.5	400	0.4	1	9	0	0	1	0	0	0	1	600000	0	1	0	0	0	No	32000	Yes
10113177	Kavre	male	45	5	15	Yes	0	0	1	1	1	general	15	500	0.3	0	4	0	0	1	1	0	1	1	360000	0	1	0	0	0	No	28000	No
10113045	Kavre	female	53	0	37	Yes	0	0	1	0	0	others	4.5	600	0.075	0	4	1	0	1	0	0	0	1	330000	0	1	0	0	0	No	46000	No
10113150	Kavre	male	57	0	38	Yes	0	0	1	0	0	others	14	400	0.75	0	6	1	0	1	0	0	0	0	15000	0	1	0	0	0	No	28000	Yes
10113099	Kavre	female	50	0	35	Yes	0	1	1	0	0	general	15	1000	0.4	1	5	1	0	1	0	0	0	1	300000	0	1	0	0	0	No	36000	No
10113072	Kavre	female	48	6	25	Yes	0	0	1	1	0	general	8.5	500	0.125	1	4	1	0	1	0	0	0	1	80000	0	1	0	0	0	No	40000	No
10113124	Kavre	male	38	12	18	Yes	0	1	1	0	1	others	3	600	0.25	0	4	1	0	1	1	0	0	1	280000	0	1	0	0	0	No	28000	No
10113123	Kavre	male	64	5	35	Yes	2	0	1	0	0	others	3	500	0.2	1	7	1	1	1	1	0	0	1	510000	0	1	0	0	0	No	28000	No
10113127	Kavre	male	68	5	40	Yes	0	0	1	1	0	general	15	500	0.15	1	6	1	0	1	0	1	0	1	240000	0	1	0	0	0	No	38000	No
10113109	Kavre	male	35	10	6	Yes	0	0	1	0	0	general	3	500	0.1	0	4	1	1	1	0	0	0	1	200000	0	1	0	0	0	No	38000	No
10113184	Kavre	male	60	5	40	Yes	0	0	1	0	0	others	8	1000	0.35	1	9	1	2	1	1	0	0	1	960000	0	1	0	0	0	No	34000	Yes
10113157	Kavre	male	65	0	50	Yes	0	0	1	1	0	general	15	1000	0.35	1	6	1	0	1	0	0	0	0	240000	0	1	0	0	0	No	30000	No
10113102	Kavre	male	60	1	30	Yes	0	0	1	0	0	others	8.5	450	0.25	1	16	0	1	1	0	1	0	1	280000	0	1	0	0	0	No	42000	No
10113069	Kavre	male	63	0	40	Yes	0	0	1	1	0	others	8	450	0.6	1	5	1	0	1	0	0	0	1	260000	0	1	0	0	0	No	40000	No
10113119	Kavre	male	68	0	40	Yes	0	1	0	1	0	others	3	500	0.125	1	4	1	0	1	0	0	0	0	240000	0	1	0	0	0	No	28000	Yes
10113113	Kavre	male	67	12	38	Yes	2	1	0	1	1	general	3	600	0.7	1	7	1	0	1	0	0	0	0	180000	0	1	0	0	0	Yes
10113130	Kavre	male	45	12	20	Yes	0	0	1	0	0	general	3	500	0.15	0	6	1	1	1	1	0	0	1	300000	0	1	0	0	0	No	38000	No
10113001	Kavre	male	67	3	40	Yes	0	1	0	0	1	others	6	600	0.075	1	2	0	0	1	0	1	1	1	0	0	1	0	0	0	No	40000	No
10113175	Kavre	male	36	10	8	Yes	0	0	1	1	0	general	15	500	0.35	0	5	1	0	1	0	0	0	1	220000	0	1	0	0	0	No	44000	No
10113027	Kavre	male	45	10	30	Yes	0	1	1	0	1	general	8	550	0.5	0	5	1	0	1	0	0	0	0	240000	0	1	0	0	0	No	44000	No
10113083	Kavre	male	40	0	26	Yes	0	1	1	1	1	general	5	500	0.75	1	5	1	0	1	0	0	0	0	0	0	1	0	0	0	No	38000	Yes
10113100	Kavre	male	53	5	20	Yes	2	0	1	0	0	others	8.5	400	0.5	0	6	0	0	1	0	1	0	1	60000	0	1	0	0	0	No	32000	Yes
10113093	Kavre	male	66	0	50	Yes	0	0	1	0	1	general	5	500	0.85	1	10	1	1	1	0	0	0	1	490000	0	1	0	0	0	No	42000	No
10113081	Kavre	male	40	0	28	Yes	0	0	1	0	1	others	5	500	0.15	0	3	1	0	1	0	0	0	1	300000	0	1	0	0	0	No	42000	Yes
10113091	Kavre	male	63	0	40	Yes	0	0	1	1	0	general	5	500	0.5	0	5	1	0	1	0	0	0	0	414000	0	1	0	0	0	No	46000	No
10113021	Kavre	male	50	6	25	Yes	0	0	1	0	0	others	4	400	0.075	0	5	0	0	1	0	1	1	1	250000	0	1	0	0	0	No	48000	No
10113003	Kavre	male	48	6	20	No	0	0	1	0	1	others	8.5	500	0.15	0	5	1	0	1	0	1	1	1	200000	0	1	0	0	0	No	46000	No
10113167	Kavre	male	40	7	10	Yes	0	0	1	1	0	others	8.5	400	0.6	0	5	0	0	1	0	1	0	1	300000	0	1	0	0	0	No	32000	Yes
10113163	Kavre	male	40	2	20	Yes	0	0	1	0	0	others	2	450	0.1	0	4	0	0	1	0	1	1	1	360000	0	1	0	0	0	No	48000	No
10113197	Kavre	female	40	5	30	Yes	0	0	1	1	0	general	15	700	0.3	1	4	1	0	1	0	0	0	1	339000	0	1	0	0	0	No	28000	Yes
10113126	Kavre	male	64	0	42	Yes	0	0	1	0	0	others	4	600	0.2	1	7	0	1	1	0	0	0	1	440000	0	1	0	0	0	No	28000	No
10113174	Kavre	male	56	3	20	Yes	0	0	1	0	1	general	2.5	400	0.3	0	9	0	0	1	0	0	0	1	360000	0	1	0	0	0	No	46000	No
10113104	Kavre	male	40	1	10	Yes	0	0	1	1	0	others	4	400	0.125	0	8	0	0	1	0	0	0	1	240000	0	1	0	0	0	No	44000	No
10113005	Kavre	male	50	5	20	Yes	0	0	0	0	1	general	8.5	400	0.35	0	5	0	0	1	0	1	1	1	560000	0	1	0	0	0	No	42000	No
10113022	Kavre	male	66	10	40	Yes	0	1	1	1	0	general	4	500	0.5	1	6	1	0	1	0	0	0	1	200000	0	1	0	0	0	No	32000	No
10113135	Kavre	male	45	0	30	Yes	0	0	0	1	1	general	2.5	500	0.65	0	6	1	0	1	0	0	0	0	180000	0	1	0	0	0	No	42000	No
10113108	Kavre	male	31	10	5	Yes	0	0	1	1	0	general	3	500	0.1	0	4	1	0	1	0	0	0	1	80000	0	1	0	0	0	No	28000	Yes
10113159	Kavre	male	53	0	36	Yes	0	0	1	1	0	general	15	1000	0.6	1	6	1	1	1	0	0	0	0	340000	0	1	0	0	0	No	38000	No
10113132	Kavre	male	60	0	40	Yes	0	1	0	0	0	others	2.5	500	0.55	1	3	1	0	1	0	0	0	0	0	0	1	0	0	0	No	48000	No
10113203	Kavre	male	62	0	40	Yes	0	0	1	0	0	others	8.5	700	0.35	1	6	1	1	1	0	0	0	1	362000	0	1	0	0	0	No	30000	Yes
10113187	Kavre	male	32	10	5	Yes	0	0	1	1	1	others	15	800	0.25	1	5	0	0	1	0	0	0	1	5000	0	1	0	0	0	No	32000	Yes
10113103	Kavre	male	55	8	30	Yes	0	0	1	1	1	general	4	400	0.5	1	9	1	0	1	1	1	0	1	600000	0	1	0	0	0	No	40000	Yes
10113087	Kavre	male	72	0	58	Yes	0	1	1	1	0	general	5	500	0.15	0	6	0	0	1	0	0	0	1	104000	0	1	0	0	0	No	46000	No
10113056	Kavre	male	44	12	20	Yes	0	0	1	1	0	others	8	500	0.25	0	5	1	0	1	0	0	0	1	180000	0	1	0	0	0	No	30000	No
10113050	Kavre	male	45	10	25	Yes	0	0	1	1	0	others	8	450	0.3	0	7	1	1	1	0	0	0	1	280000	0	1	0	0	0	No	28000	No
10113057	Kavre	male	45	8	15	Yes	0	0	1	0	0	others	14	400	0.25	0	5	0	0	1	0	1	1	1	360000	0	1	0	0	0	No	28000	Yes
10113220	Kavre	male	36	8	20	Yes	0	0	1	1	1	general	2.5	500	0.29985	1	4	1	0	1	0	0	0	1	400000	0	1	0	0	0	No	38000	No
10113006	Kavre	male	50	0	30	Yes	0	0	1	0	0	others	15	600	0.25	0	5	0	0	1	0	0	0	1	70000	0	1	0	0	0	No	44000	No
10113088	Kavre	male	42	10	20	Yes	0	1	1	1	0	others	8.5	600	0.25	0	4	1	0	1	0	1	0	1	150000	0	1	0	0	0	No	40000	No
10113076	Kavre	male	50	8	30	Yes	0	0	1	0	0	others	2	600	0.125	1	7	1	1	1	0	1	0	1	420000	0	1	0	0	0	No	34000	Yes
10113054	Kavre	male	44	8	20	Yes	0	0	1	1	0	others	8	500	0.35	0	5	1	1	1	0	0	0	1	280000	0	1	0	0	0	No	32000	No
10113217	Kavre	male	75	4	60	Yes	0	1	0	0	1	general	8.5	600	0.15	0	6	1	0	1	0	0	0	1	150000	0	1	0	0	0	No	42000	No
10113128	Kavre	male	52	12	35	Yes	0	0	1	1	1	general	15	500	0.35	1	5	1	0	1	1	0	0	1	400000	0	1	0	0	0	No	32000	No
10113122	Kavre	male	38	4	20	Yes	0	1	0	1	0	others	3	500	0.2	0	4	1	0	1	0	0	0	1	240000	0	1	0	0	0	No	28000	No
10113148	Kavre	male	63	0	40	Yes	0	0	1	0	1	others	14	250	0.175	1	5	0	1	1	0	0	0	0	250000	0	1	0	0	0	No	38000	No
10113180	Kavre	male	45	2	15	Yes	2	0	1	1	0	others	8.5	400	0.25	0	4	0	0	1	0	1	0	1	100000	0	1	0	0	0	No	40000	Yes
10113192	Kavre	male	36	10	15	Yes	0	0	1	1	0	general	15	700	0.05	1	8	0	0	1	0	0	0	1	191000	0	1	0	0	0	No	28000	No
10113047	Kavre	male	40	8	20	Yes	0	0	1	0	0	others	2	600	0.2	0	4	1	1	1	0	0	0	1	240000	0	1	0	0	0	No	38000	No
10113110	Kavre	male	45	8	22	Yes	0	0	1	1	0	general	8	500	0.15	1	5	1	0	1	0	0	0	1	180000	0	1	0	0	0	No	50000	No
10113179	Kavre	male	42	7	15	Yes	0	0	1	0	0	general	5	500	0.2	1	4	0	0	1	1	1	1	1	0	0	1	0	0	0	No	46000	No
10113074	Kavre	male	45	12	20	Yes	0	0	1	0	0	others	4.5	600	0.15	0	5	1	1	1	0	0	0	1	180000	0	1	0	0	0	No	42000	Yes
10113089	Kavre	female	36	0	20	Yes	0	0	1	0	0	others	5	500	0.25	0	3	0	1	1	0	0	0	0	310000	0	1	0	0	0	No	42000	No
10113107	Kavre	male	70	0	50	Yes	2	1	0	0	1	others	3	600	0.15	1	5	1	0	1	0	0	0	1	100000	0	1	0	0	0	No	44000	No
10113207	Kavre	male	43	10	15	Yes	0	1	1	0	1	others	8.5	700	0.2	1	5	1	0	1	0	0	0	1	2000	0	1	0	0	0	No	30000	No
10113033	Kavre	male	65	0	50	Yes	0	1	1	0	0	others	4.5	600	0.4	1	9	0	0	0	0	0	0	1	700000	0	1	0	0	0	No	40000	No
10113058	Kavre	male	40	10	18	Yes	0	0	1	1	0	others	8	500	0.1	0	4	1	0	1	0	0	0	1	120000	0	1	0	0	0	No	46000	No
10113155	Kavre	male	66	0	50	Yes	0	1	0	1	0	others	2.5	450	0.5	1	8	0	1	1	0	0	0	1	470000	0	1	0	0	0	No	28000	No
10113039	Kavre	male	48	3	40	Yes	0	0	1	0	1	others	4.5	600	0.15	1	4	1	0	1	0	0	0	0	80000	0	1	0	0	0	No	44000	No
10113096	Kavre	female	51	6	30	Yes	2	0	1	0	0	others	8.5	700	0.2	0	6	0	1	1	0	0	0	1	180000	0	1	0	0	0	No	40000	No
10113059	Kavre	male	56	0	40	Yes	0	0	1	0	1	others	2	900	0.15	1	3	1	0	1	0	1	1	0	180000	0	1	0	0	0	No	32000	Yes
10113129	Kavre	male	42	12	15	Yes	0	0	1	0	0	general	3	500	0.3	0	4	1	0	1	0	0	0	1	240000	0	1	0	0	0	No	36000	No
10113073	Kavre	female	36	0	20	Yes	0	0	1	0	0	others	8	400	0.1	0	3	0	1	0	0	0	1	1	370000	0	1	0	0	0	No	38000	No
10113214	Kavre	male	50	8	25	Yes	2	1	1	0	1	general	2.5	800	0.5	1	4	1	0	1	0	0	0	1	240000	0	1	0	0	0	No	30000	Yes
10113125	Kavre	male	50	10	30	Yes	0	1	1	1	0	others	3	500	0.3	0	6	1	1	1	0	0	0	1	460000	0	1	0	0	0	No	28000	No
10113149	Kavre	male	50	0	32	Yes	2	0	1	0	1	others	14	250	0.15	1	4	0	0	1	0	0	0	0	200000	0	1	0	0	0	No	46000	No
10113200	Kavre	male	52	5	27	Yes	0	0	1	1	0	others	2.5	800	0.2	1	7	1	0	1	0	0	0	1	102000	0	1	0	0	0	No	30000	Yes
10113168	Kavre	male	45	7	15	Yes	0	1	1	1	0	others	2	400	0.5	0	6	0	0	1	0	1	0	1	300000	0	1	0	0	0	No	40000	Yes
10113075	Kavre	male	84	0	60	Yes	0	0	1	0	0	others	8.5	600	2.5	0	6	1	0	1	0	0	1	1	498000	0	1	0	0	0	No	42000	No
10113049	Kavre	female	59	0	39	Yes	0	0	1	1	1	others	8	900	0.15	1	3	0	1	1	0	0	0	1	200000	0	1	0	0	0	No	28000	No
10113009	Kavre	male	58	0	40	Yes	0	0	1	0	0	others	4	600	0.1	1	5	0	1	1	0	0	1	1	360000	0	1	0	0	0	No	30000	No
10113166	Kavre	male	45	5	20	Yes	0	0	1	1	0	others	8.5	500	0.25	0	4	0	0	1	0	1	1	1	300000	0	1	0	0	0	No	46000	No
10113090	Kavre	male	48	8	20	Yes	0	0	1	0	0	others	8.5	600	0.15	0	5	1	0	1	0	0	0	1	200000	0	1	0	0	0	No	38000	No
10113178	Kavre	male	50	7	20	Yes	0	0	1	1	1	general	5	500	0.2	1	4	0	0	1	0	0	1	1	0	0	1	0	0	0	No	44000	Yes
10113194	Kavre	male	27	10	7	Yes	0	0	1	1	1	general	15	800	0.1	1	4	0	0	1	0	0	0	1	102000	0	1	0	0	0	No	36000	Yes
10113144	Kavre	male	42	0	30	Yes	0	0	0	0	1	others	2.5	450	0.3	1	5	1	0	1	1	0	0	0	720000	0	1	0	0	0	No	42000	No
10113176	Kavre	male	62	2	30	Yes	0	0	1	1	0	general	15	450	0.35	1	12	1	0	1	1	0	1	1	900000	0	1	0	0	0	No	42000	No
10113035	Kavre	male	53	5	40	Yes	0	1	1	0	0	others	4.5	600	0.6	1	5	1	0	1	0	0	0	0	240000	0	1	0	0	0	No	44000	No
10113151	Kavre	male	52	0	31	Yes	0	1	1	0	0	others	2.5	500	0.5	1	3	1	0	1	0	0	0	1	180000	0	1	0	0	0	Yes
10113170	Kavre	male	61	5	30	Yes	0	1	1	1	0	others	8.5	450	0.35	1	15	0	5	1	0	0	0	1	1000000	0	1	0	0	0	No	46000	Yes
10113195	Kavre	male	58	0	35	Yes	0	0	1	0	1	others	15	700	0.1	1	5	0	1	1	0	0	0	1	300000	0	1	0	0	0	No	30000	No
10113205	Kavre	male	39	5	12	Yes	0	1	1	1	0	others	8.5	700	0.25	1	5	1	0	1	0	0	0	1	251000	0	1	0	0	0	No	30000	Yes
10113146	Kavre	female	35	0	20	Yes	0	0	1	0	0	others	2.5	500	0.2	1	3	1	1	1	0	0	0	1	300000	0	1	0	0	0	No	50000	No
10113068	Kavre	female	64	4	30	Yes	0	0	1	1	0	others	4	500	0.25	0	5	1	0	1	0	1	0	1	180000	0	1	0	0	0	No	38000	No
10113004	Kavre	male	55	5	25	Yes	0	0	1	1	1	general	2.5	500	0.3	0	5	0	0	1	0	1	1	1	240000	0	1	0	0	0	No	44000	Yes
10112003	Kavre	male	45	9	25	Yes	0	1	0	0	1	others	2	600	0.25	0	5	1	1	1	0	1	1	1	48000	0	1	0	0	0	No	42000	No
10113181	Kavre	female	34	9	10	Yes	0	0	0	0	1	others	15	800	0.1	0	4	0	1	1	0	0	0	1	480000	0	1	0	0	0	No	30000	No
10113041	Kavre	male	65	6	40	Yes	0	0	1	0	0	others	4.5	600	0.1	0	5	1	0	1	0	0	0	1	450000	0	1	0	0	0	No	42000	No
10113139	Kavre	male	60	0	40	Yes	0	1	0	1	1	general	2.5	500	2.5	1	5	1	0	1	1	0	0	0	600000	0	1	0	0	0	No	42000	No
10113153	Kavre	male	50	0	30	Yes	0	0	0	1	0	others	2.5	500	0.3	1	5	1	0	1	0	0	0	1	390000	0	1	0	0	0	No	32000	No
10113213	Kavre	female	75	0	50	Yes	0	0	1	0	0	general	2.5	800	0.4	0	1	0	0	1	0	0	0	1	24000	0	1	0	0	0	No	28000	No
10113055	Kavre	male	53	8	28	Yes	1	0	1	1	0	others	4.5	600	0.2	1	6	1	0	1	0	0	0	0	180000	0	1	0	0	0	No	40000	No
10113026	Kavre	male	70	4	50	Yes	0	1	1	1	0	general	3	450	0.3	1	8	0	1	1	0	0	0	1	480000	0	1	0	0	0	No	40000	No
10113186	Kavre	female	30	8	10	Yes	0	0	1	0	0	others	15	800	0.15	1	6	0	1	1	0	0	0	1	302000	0	1	0	0	0	No	30000	No
10113077	Kavre	male	84	0	67	Yes	0	0	0	0	1	others	4	500	0.15	0	6	1	0	1	1	0	0	0	648000	0	1	0	0	0	No	42000	No
10103127	Nuwakot	male	45	10	20	Yes	0	1	0	0	0	others	25	900	0.25	0	5	0	1	1	0	0	0	1	440000	0	1	0	0	0	Yes
10103165	Nuwakot	male	40	4	24	Yes	0	0	1	0	0	others	25	1000	0.1	1	3	0	0	1	0	0	1	1	30000	0	1	0	0	0	Yes
10103151	Nuwakot	male	40	5	20	Yes	0	1	0	0	1	others	25	1000	0.05	0	4	1	0	1	0	0	0	1	120000	0	1	0	0	0	Yes
10103102	Nuwakot	male	40	10	20	Yes	0	1	1	1	0	general	25	800	0.25	0	4	0	1	1	0	1	0	1	250000	0	1	0	0	0	Yes
10103100	Nuwakot	female	38	8	20	Yes	0	0	1	0	1	others	25	800	0.2	0	4	1	0	1	0	1	0	1	150000	0	1	0	0	0	No	50000	No
10103136	Nuwakot	female	25	15	5	Yes	0	1	0	0	0	general	15	1000	0.25	0	6	0	0	1	0	0	0	1	360000	0	1	0	0	0	No	30000	No
10103141	Nuwakot	male	40	5	24	Yes	2	0	1	0	0	others	25	1000	0.15	1	7	0	1	1	0	0	0	1	470000	0	1	0	0	0	No	48000	No
10103028	Nuwakot	male	36	0	15	Yes	2	1	0	0	0	others	25	800	0.15	0	5	1	0	1	0	0	0	1	172000	0	1	0	0	0	No	28000	No
10103159	Nuwakot	female	42	5	28	Yes	0	1	0	0	1	others	25	1000	0.25	1	3	0	0	1	0	0	0	0	268000	0	1	0	0	0	No	38000	No
10103148	Nuwakot	male	66	0	45	No	0	0	1	0	0	others	25	1000	0.075	0	5	0	1	1	0	0	0	1	400000	0	1	0	0	0	No	44000	No
10103061	Nuwakot	male	64	0	35	Yes	0	1	1	0	1	others	18	700	0.5	1	8	0	0	1	1	0	0	1	400000	0	1	0	0	0	Yes
10103004	Nuwakot	male	54	0	30	Yes	0	1	1	0	0	others	25	800	0.35	1	6	0	1	1	0	0	0	1	302000	0	1	0	0	0	No	28000	No
10103144	Nuwakot	female	38	0	20	No	0	1	0	0	0	others	25	1000	0.1	0	3	0	1	0	0	0	0	1	385000	0	1	0	0	0	No	46000	No
10103115	Nuwakot	male	42	10	22	Yes	0	1	1	0	0	general	15	900	0.35	0	4	1	0	1	0	0	0	1	240000	0	1	0	0	0	No	50000	No
10103168	Nuwakot	male	46	5	30	Yes	0	1	1	0	0	others	25	1000	0.25	1	4	1	0	1	0	0	0	0	0	0	1	0	0	0	Yes
10103080	Nuwakot	male	38	6	18	Yes	0	0	1	0	1	others	25	800	0.2	0	4	1	0	1	0	0	0	1	100000	0	1	0	0	0	Yes
10103170	Nuwakot	male	48	5	32	Yes	0	0	1	1	0	others	25	1000	0.2	0	4	1	0	1	0	0	0	0	150000	0	1	0	0	0	Yes
10103022	Nuwakot	male	44	5	20	Yes	2	1	0	0	0	others	25	800	0.3	0	6	1	0	1	0	0	0	1	284000	0	1	0	0	0	No	30000	No
10103140	Nuwakot	male	45	6	25	Yes	0	1	1	1	0	general	22	800	0.35	1	2	1	0	1	0	0	0	0	0	0	1	0	0	0	No	42000	No
10103097	Nuwakot	male	54	6	32	Yes	0	1	1	1	0	others	25	800	0.25	1	6	1	1	1	1	0	0	1	290000	0	1	0	0	0	Yes
10103050	Nuwakot	male	60	0	35	Yes	4	1	1	0	0	others	25	500	1.45	1	10	1	0	1	0	0	0	0	203000	0	1	0	0	0	No	30000	Yes
10103015	Nuwakot	male	64	0	40	Yes	2	1	0	0	0	others	25	800	0.25	1	7	1	0	1	0	0	0	1	485000	0	1	0	0	0	No	30000	Yes
10103158	Nuwakot	male	38	6	20	Yes	0	1	1	0	0	others	25	1000	0.4	0	3	0	0	1	0	0	0	1	160000	0	1	0	0	0	No	42000	No
10103042	Nuwakot	male	40	0	15	Yes	2	1	1	0	0	others	25	1000	0.3	1	8	0	0	1	0	0	0	0	143000	0	1	0	0	0	No	30000	No
10103058	Nuwakot	male	41	8	20	Yes	2	1	1	0	1	general	15	1000	0.1	0	5	1	0	1	0	0	0	1	243000	0	1	0	0	0	No	28000	No
10103114	Nuwakot	male	45	10	24	Yes	0	0	1	0	0	others	25	900	0.25	0	5	1	1	1	1	0	0	1	580000	0	1	0	0	0	No	50000	No
10103179	Nuwakot	male	33	0	15	Yes	0	1	1	0	0	others	25	1000	0.225	0	4	0	0	1	0	0	0	0	150000	0	1	0	0	0	No	38000	No
10103057	Nuwakot	male	49	3	25	Yes	2	1	0	0	1	others	15	1000	0.25	1	7	1	0	1	0	0	0	0	219000	0	1	0	0	0	No	30000	Yes
10103121	Nuwakot	male	40	10	20	Yes	0	1	1	0	0	general	25	900	0.325	0	4	1	0	1	1	0	0	1	360000	0	1	0	0	0	Yes
10103024	Nuwakot	male	45	6	20	Yes	2	1	0	0	0	general	25	800	0.1	1	9	1	0	1	0	0	0	1	452000	0	1	0	0	0	No	28000	No
10103084	Nuwakot	female	48	8	25	Yes	0	0	0	0	1	others	25	800	0.25	0	7	0	1	1	0	0	0	1	300000	0	1	0	0	0	Yes
10103169	Nuwakot	male	42	8	27	Yes	0	1	0	1	0	others	25	1000	0.15	0	8	0	1	1	1	0	0	1	630000	0	1	0	0	0	Yes
10103096	Nuwakot	male	42	6	20	Yes	0	1	1	1	0	others	25	800	0.2	0	5	1	1	1	0	0	0	1	270000	0	1	0	0	0	Yes
10103075	Nuwakot	male	45	8	25	Yes	2	1	1	0	1	others	25	800	0.2	0	5	1	1	1	0	0	0	1	260000	0	1	0	0	0	Yes
10103164	Nuwakot	male	38	3	20	Yes	0	1	1	0	0	others	25	1000	0.55	0	4	0	0	1	0	0	0	0	50000	0	1	0	0	0	Yes
10103116	Nuwakot	male	60	5	40	Yes	0	1	1	1	0	general	15	1000	0.35	1	8	1	1	1	0	0	0	1	590000	0	1	0	0	0	Yes
10103038	Nuwakot	female	57	0	37	Yes	2	1	1	0	0	others	25	1000	0.5	1	7	0	1	1	0	0	0	0	363000	0	1	0	0	0	No	28000	Yes
10103039	Nuwakot	male	62	0	35	Yes	2	1	0	0	0	others	25	800	0.25	1	9	1	1	1	0	0	0	1	243000	0	1	0	0	0	No	28000	Yes
10103160	Nuwakot	female	29	6	10	No	0	1	0	0	1	others	25	1000	0.05	0	2	0	0	1	0	0	0	1	60000	0	1	0	0	0	No	44000	No
10103054	Nuwakot	male	35	10	10	Yes	2	1	1	0	1	general	15	1000	0.2	1	7	1	0	1	0	0	0	1	5000	0	1	0	0	0	No	30000	Yes
10103013	Nuwakot	female	34	3	15	Yes	0	1	0	0	0	others	25	800	0.15	1	3	0	1	1	0	0	0	1	303000	0	1	0	0	0	No	28000	No
10103059	Nuwakot	male	36	10	10	Yes	0	1	1	0	0	general	15	800	1	0	4	1	0	1	0	0	0	0	278000	0	1	0	0	0	No	28000	Yes
10103143	Nuwakot	male	30	0	10	Yes	1	1	1	0	0	others	25	1000	0.15	0	8	0	1	1	0	0	0	1	600000	0	1	0	0	0	Yes
10103052	Nuwakot	male	48	5	23	Yes	2	1	0	0	0	others	25	1000	0.4	1	7	1	0	1	0	0	0	0	152000	0	1	0	0	0	No	28000	Yes
10103091	Nuwakot	male	38	10	20	Yes	0	1	1	0	1	others	25	800	0.3	0	4	1	0	1	0	0	0	1	80000	0	1	0	0	0	Yes
10103009	Nuwakot	female	29	5	8	Yes	2	1	1	0	0	others	25	800	0.2	1	5	1	0	1	0	0	0	1	219000	0	1	0	0	0	No	30000	No
10103138	Nuwakot	male	56	0	40	Yes	2	1	1	0	0	general	22	800	0.4	1	5	1	1	0	0	0	0	1	390000	0	1	0	0	0	Yes
10103101	Nuwakot	male	54	5	30	Yes	0	1	1	1	0	others	25	800	0.4	1	6	1	1	1	0	0	0	1	200000	0	1	0	0	0	No	48000	No
10103167	Nuwakot	female	43	5	30	Yes	0	1	1	1	0	others	25	900	0.2	0	7	0	0	1	0	0	0	1	318000	0	1	0	0	0	No	28000	No
10103088	Nuwakot	male	40	10	20	Yes	0	0	0	0	1	others	25	800	0.15	0	4	1	0	1	0	0	0	1	200000	0	1	0	0	0	Yes
10103163	Nuwakot	male	58	0	40	Yes	0	1	1	0	0	others	25	1000	0.25	1	5	0	0	1	0	0	0	1	300000	0	1	0	0	0	Yes
10103173	Nuwakot	male	38	5	20	No	0	1	1	1	0	others	25	1000	0.1	1	6	0	0	0	0	0	0	1	150000	0	1	0	0	0	Yes
10103093	Nuwakot	male	60	0	40	Yes	0	1	1	0	1	others	25	800	0.35	0	8	1	0	1	1	0	1	1	180000	0	1	0	0	0	Yes
10103065	Nuwakot	male	40	12	20	Yes	0	1	1	0	1	general	18	850	0.3	0	5	1	0	1	1	0	0	1	240000	0	1	0	0	0	No	48000	No
10103026	Nuwakot	female	31	5	10	Yes	2	1	1	0	0	others	25	800	0.4	1	5	0	0	1	0	0	0	0	146000	0	1	0	0	0	No	28000	Yes
10103130	Nuwakot	male	43	8	25	Yes	0	1	0	0	1	general	25	1000	0.2	1	4	1	0	1	0	0	1	0	200000	0	1	0	0	0	Yes
10103157	Nuwakot	female	39	0	20	Yes	0	1	1	0	0	others	25	1000	0.15	0	5	0	1	1	0	0	0	1	360000	0	1	0	0	0	No	40000	No
10103017	Nuwakot	male	49	5	20	Yes	2	1	1	0	0	others	25	800	0.4	1	7	1	1	1	0	0	0	0	154000	0	1	0	0	0	No	30000	No
10103034	Nuwakot	male	29	10	5	Yes	2	1	1	0	0	others	25	1000	0.4	1	5	1	0	1	0	0	0	0	4000	0	1	0	0	0	No	30000	No
10103152	Nuwakot	female	32	4	10	No	0	1	1	1	0	others	25	1000	0.025	1	4	0	0	1	0	0	0	1	240000	0	1	0	0	0	No	40000	No
10103044	Nuwakot	male	45	5	20	Yes	3	1	0	0	0	others	25	800	1.45	1	7	1	1	1	0	0	0	0	402000	0	1	0	0	0	No	30000	Yes
10103106	Nuwakot	male	50	4	30	Yes	0	0	1	0	0	general	25	800	0.35	1	6	1	0	1	1	1	0	1	240000	0	1	0	0	0	Yes
10103103	Nuwakot	male	58	5	30	Yes	0	0	1	0	0	general	25	800	0.3	1	6	0	0	1	0	0	0	1	240000	0	1	0	0	0	Yes
10103010	Nuwakot	male	67	0	40	Yes	4	1	0	0	0	others	25	800	0.8	1	12	1	1	1	0	0	0	0	364000	0	1	0	0	0	No	30000	Yes
10103021	Nuwakot	female	40	0	20	Yes	0	1	1	0	0	general	25	800	0.075	1	6	1	0	1	0	0	0	1	279000	0	1	0	0	0	No	28000	No
10103066	Nuwakot	male	60	0	42	Yes	0	1	1	0	1	general	18	850	0.25	1	7	1	1	1	1	0	1	1	600000	0	1	0	0	0	Yes
10103086	Nuwakot	male	52	8	35	Yes	0	1	0	1	0	others	25	800	0.25	1	6	1	1	1	1	0	0	1	330000	0	1	0	0	0	Yes
10103166	Nuwakot	male	44	8	30	Yes	0	1	1	0	0	others	25	1000	0.25	0	4	0	0	1	0	0	1	1	120000	0	1	0	0	0	Yes
10103176	Nuwakot	male	48	0	32	Yes	0	1	1	0	0	general	25	800	0.75	1	6	1	0	1	1	0	0	0	250000	0	1	0	0	0	Yes
10103145	Nuwakot	female	28	2	10	No	0	1	1	0	0	others	25	1000	0.125	0	3	0	0	1	0	0	0	1	50000	0	1	0	0	0	No	42000	No
10103001	Nuwakot	male	55	10	25	Yes	2	1	1	0	1	general	25	800	0.75	0	10	1	0	1	1	0	0	0	413000	0	1	0	0	0	No	28000	Yes
10103040	Nuwakot	female	34	8	10	Yes	2	1	0	0	0	others	25	800	0.2	1	6	1	1	1	0	0	0	0	243000	0	1	0	0	0	No	30000	No
10103077	Nuwakot	female	48	10	10	Yes	0	0	0	0	1	others	25	800	0.25	1	6	1	1	1	1	0	0	1	280000	0	1	0	0	0	No	50000	Yes
10103030	Nuwakot	male	54	0	25	Yes	2	1	1	0	0	others	25	800	1.05	1	5	0	1	1	0	0	0	0	242000	0	1	0	0	0	No	30000	Yes
10103131	Nuwakot	female	32	0	10	Yes	0	0	1	0	1	general	25	1000	0.175	1	3	0	1	0	0	0	0	0	300000	0	1	0	0	0	No	44000	No
10103049	Nuwakot	male	34	5	10	Yes	2	1	0	0	0	others	25	800	0.4	1	6	0	0	1	0	0	0	1	142000	0	1	0	0	0	No	30000	No
10103119	Nuwakot	male	58	10	40	Yes	0	1	1	1	0	others	25	900	0.225	1	5	1	0	1	1	0	0	1	180000	0	1	0	0	0	Yes
10103035	Nuwakot	male	42	4	15	Yes	2	1	1	0	0	others	25	800	0.15	0	7	0	1	1	0	0	0	1	303000	0	1	0	0	0	No	32000	Yes
10103156	Nuwakot	female	30	5	10	Yes	0	1	1	0	1	others	25	1000	0.225	0	3	0	0	1	0	0	0	0	150000	0	1	0	0	0	No	42000	No
10103154	Nuwakot	female	51	0	32	Yes	0	0	1	0	0	others	25	1000	0.25	1	5	0	0	1	0	0	0	0	120000	0	1	0	0	0	Yes
10103104	Nuwakot	male	48	10	30	Yes	0	0	1	0	1	general	25	900	0.25	1	5	1	1	1	0	0	0	1	300000	0	1	0	0	0	Yes
10103041	Nuwakot	male	37	8	12	Yes	2	1	1	0	0	others	25	800	0.175	0	7	0	0	1	0	0	0	0	125000	0	1	0	0	0	No	30000	No
10103132	Nuwakot	male	58	0	35	Yes	0	0	1	0	0	general	25	1000	0.075	1	6	1	0	1	1	0	0	1	500000	0	1	0	0	0	No	32000	No
10103033	Nuwakot	female	30	7	10	Yes	2	1	1	0	0	others	25	800	0.2	1	4	1	0	1	0	0	0	1	153000	0	1	0	0	0	No	28000	No
10103018	Nuwakot	male	53	8	25	Yes	2	1	0	0	0	others	25	800	0.45	1	8	1	1	1	0	0	0	0	302000	0	1	0	0	0	No	34000	Yes
10103110	Nuwakot	male	42	10	15	Yes	2	1	1	1	0	others	25	900	0.25	0	5	0	1	1	1	0	0	1	400000	0	1	0	0	0	No	50000	No
10103129	Nuwakot	male	71	0	55	Yes	0	0	0	0	1	others	25	1000	0.5	1	7	0	1	1	1	0	1	1	700000	0	1	0	0	0	No	44000	No
10103095	Nuwakot	male	45	6	22	Yes	0	0	1	0	1	others	25	800	0.2	0	5	1	1	1	0	0	0	1	300000	0	1	0	0	0	Yes
10103069	Nuwakot	male	40	0	20	Yes	0	1	1	1	0	others	25	800	0.15	0	5	0	0	1	0	0	0	1	100000	0	1	0	0	0	Yes
10103012	Nuwakot	male	58	0	35	Yes	2	1	0	0	0	others	25	800	0.5	0	9	1	0	1	0	0	0	0	304000	0	1	0	0	0	No	28000	Yes
10103003	Nuwakot	female	37	0	15	Yes	2	1	0	0	0	others	25	800	0.1	1	6	1	2	1	0	0	0	1	600000	0	1	0	0	0	No	32000	No
10103007	Nuwakot	male	41	4	20	Yes	2	1	0	0	0	others	25	800	0.15	1	5	1	0	1	0	0	0	1	154000	0	1	0	0	0	No	30000	No
10103172	Nuwakot	male	45	6	30	Yes	0	1	0	0	1	others	25	1000	0.55	0	7	1	0	1	0	0	0	0	150000	0	1	0	0	0	Yes
10103107	Nuwakot	female	48	6	28	Yes	0	1	0	0	0	general	25	900	0.2	0	9	1	1	1	1	0	0	1	580000	0	1	0	0	0	Yes
10103135	Nuwakot	male	68	0	50	Yes	0	1	1	1	0	general	15	1000	0.2125	1	7	1	0	0	0	0	0	1	130000	0	1	0	0	0	Yes
10103180	Nuwakot	male	51	0	37	Yes	2	1	0	0	0	others	25	1000	0.35	1	6	0	0	0	0	0	0	0	150000	0	1	0	0	0	No	42000	No
10103109	Nuwakot	male	52	12	15	Yes	0	1	1	1	0	others	25	1000	0.25	0	5	1	0	1	1	0	0	1	600000	0	1	0	0	0	Yes
10103125	Nuwakot	male	38	12	10	Yes	0	1	1	0	0	general	25	1000	0.2	0	4	1	1	1	0	0	0	1	400000	0	1	0	0	0	No	50000	No
10103067	Nuwakot	male	44	10	24	Yes	0	1	1	0	1	general	18	800	0.325	1	5	0	0	1	1	0	0	1	300000	0	1	0	0	0	Yes
10103155	Nuwakot	male	46	4	30	Yes	0	1	1	1	1	others	25	1000	0.25	1	6	1	0	1	0	0	0	1	70000	0	1	0	0	0	Yes
10103105	Nuwakot	male	50	0	30	Yes	0	1	0	1	0	others	25	900	0.3	1	8	0	1	1	1	0	0	1	480000	0	1	0	0	0	Yes
10103081	Nuwakot	male	41	7	18	Yes	0	1	1	0	1	others	25	800	0.2	0	4	1	0	1	0	1	0	1	80000	0	1	0	0	0	Yes
10103047	Nuwakot	male	33	10	10	Yes	2	1	1	0	0	others	25	800	0.2	0	4	1	0	0	0	0	0	0	142000	0	1	0	0	0	No	30000	No
10103043	Nuwakot	male	35	7	10	Yes	2	1	0	0	0	others	25	1000	0.25	0	5	1	0	1	0	0	0	1	203000	0	1	0	0	0	No	30000	No
10103108	Nuwakot	female	52	5	35	Yes	0	0	1	0	0	general	25	900	0.175	1	7	1	1	1	1	0	0	1	480000	0	1	0	0	0	Yes
10103063	Nuwakot	male	40	10	20	Yes	0	1	1	0	1	others	18	800	0.35	0	4	1	0	1	1	0	0	1	180000	0	1	0	0	0	Yes
10103089	Nuwakot	female	50	5	30	Yes	0	0	1	0	1	others	25	800	0.15	0	5	1	1	1	1	0	0	1	180000	0	1	0	0	0	No	50000	No
10103045	Nuwakot	male	52	5	25	Yes	2	1	0	0	0	others	25	1000	0.225	0	7	1	1	1	0	0	0	1	302000	0	1	0	0	0	No	32000	Yes
10103087	Nuwakot	male	44	10	20	Yes	0	1	0	0	1	general	25	800	0.3	0	4	1	0	1	0	0	0	0	150000	0	1	0	0	0	Yes
10103070	Nuwakot	female	45	7	22	Yes	0	1	1	1	0	others	25	800	0.3	1	5	1	0	1	0	0	0	1	100000	0	1	0	0	0	Yes
10103062	Nuwakot	male	41	12	16	Yes	0	1	0	0	1	others	18	800	0.4	0	5	1	0	1	1	0	0	1	240000	0	1	0	0	0	No	50000	No
10103112	Nuwakot	male	50	5	30	Yes	0	1	1	0	0	general	15	900	0.2	0	6	1	1	1	1	0	1	1	580000	0	1	0	0	0	No	50000	No
10103149	Nuwakot	male	48	0	30	Yes	0	0	1	1	0	general	25	1000	0.15	1	3	0	1	0	0	0	0	1	480000	0	1	0	0	0	No	38000	No
10103031	Nuwakot	female	28	4	8	Yes	0	1	1	0	0	others	25	800	0.15	1	5	0	1	1	0	0	0	1	304000	0	1	0	0	0	No	30000	No
10103037	Nuwakot	male	43	6	20	Yes	2	1	1	0	0	others	25	800	0.3	0	6	1	0	1	0	0	0	0	245000	0	1	0	0	0	No	32000	No
10103085	Nuwakot	male	60	0	10	Yes	0	1	0	1	0	others	25	800	0.2	0	6	1	1	1	0	0	0	1	220000	0	1	0	0	0	Yes
10103098	Nuwakot	female	52	6	34	Yes	0	1	1	1	0	others	25	800	0.15	0	7	1	1	1	0	1	0	1	290000	0	1	0	0	0	Yes
10103153	Nuwakot	male	43	5	20	Yes	0	1	1	0	0	others	25	1000	0.281	0	6	0	0	1	0	0	0	1	150000	0	1	0	0	0	No	42000	No
10103051	Nuwakot	male	30	10	5	Yes	2	1	1	1	0	others	25	800	0.35	0	5	1	0	1	0	0	0	0	305000	0	1	0	0	0	No	30000	Yes
10103029	Nuwakot	male	32	6	10	Yes	2	1	1	0	0	others	25	800	0.25	0	6	1	0	1	0	0	0	1	144000	0	1	0	0	0	No	30000	No
10103120	Nuwakot	male	45	10	25	Yes	0	0	1	0	0	general	25	900	0.15	0	4	1	0	1	1	0	0	1	400000	0	1	0	0	0	Yes
10103046	Nuwakot	male	38	8	15	Yes	0	1	1	0	0	others	25	800	0.2	0	6	1	0	0	0	0	0	1	152000	0	1	0	0	0	No	28000	No
10103117	Nuwakot	male	68	4	40	Yes	0	1	1	1	0	general	25	900	0.3	1	10	1	1	1	1	0	0	1	640000	0	1	0	0	0	No	50000	No
10103094	Nuwakot	male	52	5	30	Yes	0	0	1	0	1	others	25	800	0.25	0	6	1	0	1	0	0	0	1	240000	0	1	0	0	0	Yes
10103123	Nuwakot	female	54	5	30	Yes	0	1	0	1	0	others	25	900	0.2	1	6	1	1	1	0	0	0	1	400000	0	1	0	0	0	Yes
10103092	Nuwakot	male	45	5	15	Yes	0	0	1	0	0	others	25	800	0.2	0	5	1	0	1	0	0	0	1	200000	0	1	0	0	0	No	50000	No
10103074	Nuwakot	male	50	0	30	Yes	0	0	0	0	1	others	25	800	0.2	1	6	1	1	0	1	0	0	1	180000	0	1	0	0	0	Yes
10103008	Nuwakot	female	44	0	40	Yes	2	1	1	0	0	others	25	800	0.1	1	7	1	1	1	0	0	0	1	302000	0	1	0	0	0	No	28000	No
10103134	Nuwakot	male	50	0	34	No	2	1	0	0	0	general	15	1000	0.05	0	3	0	1	0	0	0	0	1	450000	0	1	0	0	0	Yes
10103027	Nuwakot	male	41	0	20	Yes	2	1	0	0	0	others	25	800	0.175	1	8	0	0	1	0	0	0	1	122000	0	1	0	0	0	No	30000	No
10103068	Nuwakot	male	36	12	10	Yes	0	1	1	0	1	general	18	800	0.35	0	4	1	0	1	1	1	0	1	180000	0	1	0	0	0	Yes
10103016	Nuwakot	female	29	8	10	Yes	2	1	0	0	0	others	25	800	0.05	1	5	1	0	1	0	0	0	1	218000	0	1	0	0	0	No	30000	No
10103174	Nuwakot	male	54	0	40	No	0	1	0	0	0	others	25	1000	0.25	0	5	0	0	1	0	0	0	1	150000	0	1	0	0	0	No	42000	No
10103139	Nuwakot	male	50	5	30	Yes	0	1	1	0	1	general	15	900	0.6	0	6	1	0	1	0	0	0	0	270000	0	1	0	0	0	No	40000	No
10103064	Nuwakot	male	58	8	30	Yes	0	1	1	0	1	others	18	800	0.4	1	4	1	0	1	1	0	0	1	200000	0	1	0	0	0	Yes
10103078	Nuwakot	female	48	5	20	Yes	0	1	1	1	0	others	25	800	0.25	1	5	0	1	1	0	0	0	1	300000	0	1	0	0	0	Yes
10103142	Nuwakot	female	37	0	15	No	0	1	1	0	0	others	25	900	0.175	1	4	0	1	0	0	0	0	1	200000	0	1	0	0	0	No	40000	No
10103076	Nuwakot	male	42	5	22	Yes	2	1	1	1	0	others	25	800	0.25	0	5	1	1	1	0	0	0	0	190000	0	1	0	0	0	Yes
10103113	Nuwakot	female	48	8	28	Yes	0	1	1	0	0	general	15	900	0.3	1	4	0	0	1	1	0	0	1	280000	0	1	0	0	0	No	50000	No
10103118	Nuwakot	female	57	8	27	Yes	0	0	1	0	1	general	25	900	0.25	1	6	1	1	1	1	0	0	1	500000	0	1	0	0	0	Yes
10103083	Nuwakot	female	48	8	20	Yes	0	0	0	0	1	others	25	800	0.3	1	4	1	1	1	0	0	0	1	350000	0	1	0	0	0	Yes
10103124	Nuwakot	male	66	0	38	Yes	0	0	1	0	0	general	15	900	0.15	1	5	1	1	1	1	0	0	1	380000	0	1	0	0	0	No	50000	No
10103048	Nuwakot	female	29	8	10	Yes	0	1	0	0	0	others	25	800	0.075	1	5	0	1	0	0	0	0	1	242000	0	1	0	0	0	No	30000	No
10103025	Nuwakot	male	40	8	15	Yes	2	1	1	0	0	general	25	800	0.15	1	5	1	0	1	0	0	0	1	4000	0	1	0	0	0	No	30000	No
10103126	Nuwakot	male	52	5	32	Yes	0	1	1	0	0	general	25	900	0.15	1	6	1	1	1	0	0	0	1	440000	0	1	0	0	0	Yes
10103060	Nuwakot	male	47	5	25	Yes	2	1	1	0	1	others	15	1000	0.15	0	6	0	0	1	0	0	0	1	142000	0	1	0	0	0	No	30000	No
10103137	Nuwakot	female	38	3	18	Yes	0	1	1	0	0	others	15	1000	0.1	1	5	1	1	1	0	0	0	1	1320000	0	1	0	0	0	No	48000	No
10103147	Nuwakot	female	32	3	15	No	2	1	1	0	0	others	25	1000	0.6	0	9	0	1	1	0	0	0	1	570000	0	1	0	0	0	Yes
10103036	Nuwakot	female	32	9	10	Yes	0	0	0	0	0	others	25	800	0.075	1	5	0	0	1	0	0	0	1	300000	0	1	0	0	0	No	30000	No
10103011	Nuwakot	female	40	0	20	Yes	2	1	0	0	0	others	25	800	0.4	1	6	0	1	1	0	0	0	1	303000	0	1	0	0	0	No	30000	No
10103161	Nuwakot	male	43	6	30	Yes	0	1	1	1	0	others	25	1000	0.2	1	7	1	1	1	0	0	0	1	480000	0	1	0	0	0	Yes
10103146	Nuwakot	male	50	5	30	Yes	0	1	1	1	0	others	25	1000	0.3	0	6	0	0	1	1	0	0	1	180000	0	1	0	0	0	No	50000	No
10103177	Nuwakot	male	49	0	30	Yes	1	0	1	0	0	others	22	1000	0.25	1	5	1	0	0	0	0	0	1	300000	0	1	0	0	0	No	50000	No
10103006	Nuwakot	female	38	0	20	Yes	2	1	0	0	0	others	25	800	0.1	1	4	1	1	1	0	0	0	1	346000	0	1	0	0	0	No	30000	No
10103053	Nuwakot	male	44	0	25	Yes	2	1	0	0	0	others	25	1000	0.3	1	5	0	0	1	0	0	0	1	83000	0	1	0	0	0	No	28000	No
10103020	Nuwakot	male	50	0	25	Yes	2	1	0	0	0	others	25	1000	0.4	0	10	1	0	1	1	0	0	0	544000	0	1	0	0	0	No	32000	Yes
10103171	Nuwakot	male	65	8	45	Yes	0	1	1	0	0	others	25	1000	0.1	0	2	1	0	0	0	0	0	0	240000	0	1	0	0	0	No	44000	No
10103178	Nuwakot	female	35	0	14	Yes	1	0	1	0	0	others	25	1000	0.35	1	2	0	0	1	0	0	0	0	0	0	1	0	0	0	No	34000	No
10103002	Nuwakot	female	36	0	15	Yes	2	1	0	0	0	others	25	800	0.25	1	5	1	0	1	0	0	0	1	363000	0	1	0	0	0	No	28000	No
10103019	Nuwakot	male	37	8	10	Yes	2	1	0	0	0	others	25	800	0.2	0	5	1	0	1	0	0	0	0	365000	0	1	0	0	0	No	30000	Yes
10103014	Nuwakot	female	30	3	7	Yes	2	1	0	0	0	others	25	800	0.1	1	4	1	1	1	0	0	0	1	303000	0	1	0	0	0	No	28000	No
10103122	Nuwakot	male	48	10	20	Yes	0	0	1	0	0	others	25	900	0.15	0	5	1	0	1	1	0	0	1	300000	0	1	0	0	0	No	50000	No
10103175	Nuwakot	female	45	5	20	Yes	0	1	1	1	0	others	25	1000	0.075	1	5	0	0	1	0	0	0	1	220000	0	1	0	0	0	No	46000	No
10103162	Nuwakot	male	39	5	22	Yes	2	1	1	1	0	others	25	1000	0.1	1	5	0	0	1	0	0	0	1	90000	0	1	0	0	0	Yes
10103079	Nuwakot	male	46	5	25	Yes	0	1	1	0	0	others	25	800	0.3	0	5	1	1	1	1	0	0	1	360000	0	1	0	0	0	Yes
10103023	Nuwakot	male	55	0	30	Yes	2	1	0	0	0	others	25	800	0.6	1	9	1	1	1	0	0	0	0	422000	0	1	0	0	0	No	30000	Yes
10103150	Nuwakot	female	44	0	27	Yes	0	1	0	0	1	others	25	1000	0.3	1	4	0	0	1	0	0	0	0	60000	0	1	0	0	0	No	40000	No
10103072	Nuwakot	female	42	5	20	Yes	2	0	1	1	0	others	25	800	0.2	0	4	1	1	1	0	0	0	1	350000	0	1	0	0	0	Yes
10103071	Nuwakot	male	44	10	20	Yes	0	0	1	0	0	general	15	700	0.25	1	4	1	1	1	0	1	0	1	320000	0	1	0	0	0	Yes
10103055	Nuwakot	male	58	0	35	Yes	2	1	1	0	1	general	15	1000	0.25	1	8	0	0	1	0	0	0	1	2000	0	1	0	0	0	No	28000	Yes
10103032	Nuwakot	male	40	0	20	Yes	2	1	1	0	0	others	25	500	0.95	1	3	1	0	1	0	0	0	0	4000	0	1	0	0	0	No	28000	No
10103005	Nuwakot	female	32	5	12	Yes	2	1	0	0	0	others	25	800	0.05	1	4	0	1	1	0	0	0	1	362000	0	1	0	0	0	No	28000	No
10103073	Nuwakot	male	45	10	20	Yes	0	0	1	0	0	others	25	800	0.3	0	5	1	1	1	0	1	0	1	270000	0	1	0	0	0	Yes
10103090	Nuwakot	male	40	10	20	Yes	0	1	0	1	0	others	25	800	0.2	0	4	1	0	1	0	0	0	1	90000	0	1	0	0	0	Yes
10103056	Nuwakot	male	61	0	35	Yes	2	1	1	0	1	general	15	1000	0.15	1	8	1	0	1	0	0	0	1	182000	0	1	0	0	0	No	30000	Yes
10103128	Nuwakot	male	42	6	22	Yes	0	0	1	0	0	others	25	900	0.2	0	5	1	0	1	1	0	0	1	300000	0	1	0	0	0	No	50000	No
10103133	Nuwakot	male	40	0	25	Yes	0	1	1	0	0	general	15	1000	0.075	0	3	0	0	0	0	0	0	1	220000	0	1	0	0	0	Yes
10103111	Nuwakot	male	64	5	24	Yes	0	0	1	0	0	others	25	900	0.175	0	7	1	1	1	1	1	1	1	654000	0	1	0	0	0	Yes
10103082	Nuwakot	male	38	10	15	Yes	0	0	1	0	1	others	25	800	0.15	0	4	1	0	1	0	0	0	1	150000	0	1	0	0	0	No	44000	Yes
10103099	Nuwakot	male	45	10	25	Yes	0	1	0	1	0	others	25	800	0.3	0	5	1	0	1	0	0	0	1	200000	0	1	0	0	0	Yes
10753101	Palpa	male	48	12	25	Yes	0	1	1	0	0	general	2	450	0.05	0	5	1	0	1	1	0	0	1	480000	0	0	1	0	0	No	48000	Yes
10753094	Palpa	male	54	4	22	Yes	0	0	1	0	1	others	3	450	0.3	0	8	1	1	1	1	0	1	1	565000	0	0	1	0	0	Yes
10753068	Palpa	female	45	7	28	Yes	0	1	1	0	0	general	7	500	0.225	1	6	0	1	1	0	1	1	1	550000	0	0	1	0	0	No	28000	No
10753051	Palpa	female	52	6	20	Yes	2	1	1	1	0	others	5	500	0.35	1	7	0	0	1	0	0	0	1	498000	0	0	1	0	0	No	42000	No
10753084	Palpa	male	57	2	10	Yes	0	0	1	0	1	general	7	450	0.025	1	5	1	2	1	0	0	0	1	500000	0	0	1	0	0	No	32000	Yes
10753067	Palpa	male	70	0	57	Yes	0	0	1	0	0	others	7	500	0.15	1	6	0	0	1	0	1	1	1	600000	0	0	1	0	0	No	42000	No
10753023	Palpa	male	55	0	40	Yes	0	1	1	1	0	general	5	500	0.55	1	4	0	0	1	1	0	0	1	0	0	0	1	0	0	Yes
10753049	Palpa	female	42	5	28	Yes	0	1	1	0	0	general	2	380	0.2	1	4	0	1	1	0	0	0	1	150000	0	0	1	0	0	No	40000	No
10753021	Palpa	female	30	10	16	Yes	0	1	1	1	0	others	7	500	0.15	1	4	0	1	1	0	0	0	1	200000	0	0	1	0	0	No	46000	No
10753022	Palpa	male	47	0	30	Yes	0	0	1	0	0	others	4	500	0.5	1	8	0	0	1	0	0	0	1	0	0	0	1	0	0	No	32000	No
10753050	Palpa	female	38	10	20	Yes	0	1	1	1	0	others	4	500	0.25	0	4	1	0	1	0	0	1	1	370000	0	0	1	0	0	No	46000	No
10753076	Palpa	male	40	12	18	Yes	1	1	1	1	0	others	2	400	0.4	1	4	1	0	1	0	0	1	0	120000	0	0	1	0	0	No	40000	Yes
10753003	Palpa	male	33	5	15	Yes	0	0	1	0	0	others	7	700	0.2	0	4	0	0	1	1	0	1	1	150000	0	0	1	0	0	Yes
10753045	Palpa	male	25	15	10	Yes	0	1	1	0	1	general	2	450	1.25	0	7	1	1	1	0	0	0	0	370000	0	0	1	0	0	No	32000	No
10753081	Palpa	male	49	8	22	Yes	0	0	1	0	1	general	7	450	0.125	1	8	1	1	1	0	0	0	1	550000	0	0	1	0	0	No	44000	No
10753061	Palpa	female	40	12	15	Yes	0	0	1	1	0	general	2	450	0.3	0	4	1	1	1	0	0	1	1	430000	0	0	1	0	0	No	28000	Yes
10753098	Palpa	male	56	8	27	Yes	0	1	1	0	0	general	2	450	0.2	0	6	1	1	1	0	0	0	1	555000	0	0	1	0	0	No	42000	No
10753059	Palpa	male	44	5	20	Yes	0	1	1	1	0	others	2	450	0.2	0	5	1	0	1	0	1	0	1	160000	0	0	1	0	0	No	44000	Yes
10753069	Palpa	female	75	0	60	Yes	0	0	1	0	0	general	7	500	0.1	0	7	0	0	1	0	1	1	1	400000	0	0	1	0	0	No	44000	No
10753090	Palpa	male	34	10	5	Yes	0	0	1	0	1	general	7	450	0.2	0	6	1	0	1	1	0	0	1	255000	0	0	1	0	0	Yes
10753096	Palpa	male	48	10	28	Yes	2	0	1	0	0	general	2	400	0.5	1	5	0	1	1	1	1	0	1	420000	0	0	1	0	0	No	42000	No
10753027	Palpa	male	50	0	10	Yes	0	0	1	0	1	others	2	500	0.25	1	5	0	2	1	0	1	0	0	300000	0	0	1	0	0	No	38000	No
10753039	Palpa	female	48	0	25	Yes	0	1	0	0	0	others	5	500	0.5	1	8	0	0	1	1	0	1	1	480000	0	0	1	0	0	No	44000	No
10753056	Palpa	male	39	10	6	Yes	2	1	1	1	0	general	2	450	0.3	1	6	1	0	1	0	1	1	0	100000	0	0	1	0	0	No	44000	No
10753080	Palpa	male	66	0	30	Yes	0	1	1	1	0	others	2	400	0.3	1	8	0	1	1	1	0	0	1	600000	0	0	1	0	0	Yes
10753070	Palpa	female	62	0	45	Yes	0	0	1	0	0	others	20	400	0.05	0	4	0	0	1	0	0	0	1	240000	0	0	1	0	0	No	46000	No
10753065	Palpa	male	45	15	32	Yes	2	1	0	0	1	general	2	400	0.75	0	7	1	0	1	0	0	0	0	360000	0	0	1	0	0	Yes
10753001	Palpa	male	47	8	30	Yes	0	0	1	0	0	general	5	500	0.05	0	4	0	0	1	0	1	0	1	300000	0	0	1	0	0	No	38000	No
10753103	Palpa	male	35	5	8	Yes	2	1	0	0	1	general	2	500	0.425	1	3	1	0	1	0	1	0	1	250000	0	0	1	0	0	No	46000	No
10753104	Palpa	male	50	12	15	Yes	0	1	0	0	0	general	2	450	0.1	0	6	0	0	1	1	0	1	1	600000	0	0	1	0	0	No	34000	Yes
10753075	Palpa	male	39	7	16	Yes	2	0	1	0	0	others	2	450	0.2	0	4	0	0	1	0	0	1	1	250000	0	0	1	0	0	Yes
10753030	Palpa	male	43	8	12	Yes	3	1	0	0	1	general	7	500	0.1	1	5	1	0	1	0	0	0	1	15000	0	0	1	0	0	Yes
10753079	Palpa	male	52	5	18	Yes	2	1	0	0	0	general	7	450	0.225	0	10	0	0	1	1	0	0	1	432000	0	0	1	0	0	No	42000	No
10753066	Palpa	female	35	0	21	Yes	0	0	1	0	0	general	7	500	0.1	1	4	0	0	1	0	0	0	1	144000	0	0	1	0	0	No	42000	No
10753013	Palpa	male	46	5	25	Yes	0	0	1	1	0	others	2	600	0.3	0	5	0	1	1	0	0	0	1	165000	0	0	1	0	0	No	42000	Yes
10753072	Palpa	female	41	5	24	Yes	0	0	1	0	0	others	20	400	0.125	0	7	0	1	1	0	0	0	1	420000	0	0	1	0	0	Yes
10753082	Palpa	male	57	4	22	Yes	0	0	1	0	1	general	7	450	0.1	0	4	0	0	1	0	0	0	1	183000	0	0	1	0	0	No	34000	Yes
10753008	Palpa	male	30	8	15	Yes	0	1	1	0	0	others	7	600	0.15	0	5	0	0	1	0	0	0	1	144000	0	0	1	0	0	No	30000	No
10753041	Palpa	female	45	0	30	Yes	2	1	1	0	1	general	7	500	0.25	1	2	1	0	1	0	0	0	0	0	0	0	1	0	0	No	42000	No
10753024	Palpa	female	55	0	38	Yes	0	1	1	0	0	general	7	800	0.9	1	6	0	2	1	0	1	0	0	400000	0	0	1	0	0	Yes
10753009	Palpa	female	40	0	28	Yes	0	1	1	0	0	others	5	650	0.7	1	3	0	0	1	0	0	0	0	180000	0	0	1	0	0	No	42000	No
10753038	Palpa	female	54	0	35	Yes	2	1	1	0	0	general	5	450	0.15	1	9	0	1	1	1	1	1	1	380000	0	0	1	0	0	Yes
10753028	Palpa	female	50	10	15	Yes	0	0	1	0	0	others	2	500	0.5	0	5	0	0	1	0	0	0	1	100000	0	0	1	0	0	No	38000	No
10753048	Palpa	male	48	8	30	Yes	0	0	1	0	0	general	2	400	0.7	1	4	1	1	1	0	0	0	1	450000	0	0	1	0	0	No	48000	No
10753071	Palpa	male	54	0	40	Yes	1	0	1	0	1	others	20	400	0.1	0	5	0	0	1	0	0	0	1	100000	0	0	1	0	0	No	40000	No
10753099	Palpa	female	39	4	10	Yes	0	1	1	0	1	general	2	450	0.125	1	5	1	1	1	0	0	0	1	480000	0	0	1	0	0	Yes
10753085	Palpa	male	51	2	24	No	0	0	1	0	0	others	20	450	0.025	0	7	0	1	1	0	1	1	1	540000	0	0	1	0	0	No	42000	No
10753007	Palpa	male	48	9	29	Yes	0	1	0	1	0	general	5	600	0.65	0	6	0	0	1	0	0	0	0	180000	0	0	1	0	0	No	38000	No
10753010	Palpa	male	45	16	20	Yes	0	0	1	0	0	general	2	450	0.4	0	4	1	0	1	0	1	0	1	200000	0	0	1	0	0	No	38000	No
10753086	Palpa	male	53	2	28	No	0	0	1	0	0	general	20	450	0.075	1	9	0	2	1	0	1	1	1	551000	0	0	1	0	0	No	30000	Yes
10753002	Palpa	male	41	8	30	Yes	0	0	1	0	1	others	7	700	0.2	1	6	1	0	1	0	0	1	1	0	0	0	1	0	0	No	44000	Yes
10753020	Palpa	male	47	6	22	Yes	0	1	1	1	0	general	5	650	0.85	1	5	1	1	1	0	0	1	0	100000	0	0	1	0	0	No	44000	Yes
10753092	Palpa	male	44	10	18	Yes	0	0	1	0	0	general	7	450	0.075	0	6	1	1	1	0	0	0	1	550000	0	0	1	0	0	No	38000	No
10753026	Palpa	female	40	9	15	Yes	0	0	1	0	0	others	3	450	0.3	1	5	0	0	1	0	0	0	1	240000	0	0	1	0	0	No	44000	No
10753052	Palpa	male	40	15	15	Yes	2	0	1	1	0	general	5	500	0.4	0	4	1	0	1	1	0	1	1	200000	0	0	1	0	0	No	42000	No
10753033	Palpa	female	38	7	10	Yes	0	1	1	0	0	general	3	500	0.2	1	5	0	0	1	0	1	1	1	180000	0	0	1	0	0	Yes
10753011	Palpa	male	36	8	22	Yes	0	1	0	1	0	others	7	400	0.625	1	5	0	0	1	1	1	0	1	20000	0	0	1	0	0	No	38000	Yes
10753046	Palpa	female	51	0	36	Yes	0	1	1	0	1	general	2	450	0.5	1	4	0	0	1	0	0	0	0	120000	0	0	1	0	0	No	44000	No
10753029	Palpa	male	30	12	5	Yes	3	1	1	0	0	general	3	500	0.225	1	4	0	0	1	0	0	0	0	35000	0	0	1	0	0	No	44000	No
10753088	Palpa	male	54	3	14	No	0	0	1	0	0	others	20	450	0.1	1	4	0	1	1	0	0	0	1	660000	0	0	1	0	0	No	36000	No
10753105	Palpa	male	76	1	43	Yes	0	1	1	0	1	others	2	450	0.15	1	6	0	0	1	1	0	0	1	480000	0	0	1	0	0	No	36000	Yes
10753034	Palpa	female	40	7	15	Yes	0	1	1	0	0	general	3	500	0.25	1	6	1	1	1	0	1	1	1	200000	0	0	1	0	0	Yes
10753014	Palpa	male	55	0	5	Yes	2	1	1	0	0	general	7	600	0.5	1	10	0	2	1	1	1	1	1	200000	0	0	1	0	0	No	44000	Yes
10753012	Palpa	male	46	6	20	Yes	0	0	1	1	0	others	2	450	0.25	1	6	0	0	1	0	0	0	1	200000	0	0	1	0	0	No	42000	Yes
10753064	Palpa	male	64	5	40	Yes	0	0	1	1	0	others	2	500	0.4	0	6	0	0	1	1	1	1	1	480000	0	0	1	0	0	No	42000	No
10753089	Palpa	male	55	5	20	Yes	0	0	1	0	0	general	7	450	0.075	1	8	1	1	1	0	0	0	1	800000	0	0	1	0	0	No	34000	Yes
10753031	Palpa	male	56	5	25	Yes	2	1	1	0	0	general	5	650	1.05	1	10	1	1	1	1	1	1	1	145000	0	0	1	0	0	Yes
10753078	Palpa	female	48	7	5	Yes	0	0	1	0	1	general	7	450	0.175	1	4	1	0	1	1	0	1	1	366000	0	0	1	0	0	No	40000	No
10753047	Palpa	female	29	4	12	Yes	0	0	1	0	1	others	2	400	0.1	1	3	0	1	1	0	0	0	1	200000	0	0	1	0	0	No	40000	No
10753057	Palpa	male	45	10	20	Yes	2	1	1	1	0	general	5	500	0.3	0	7	1	1	1	1	0	0	1	370000	0	0	1	0	0	No	44000	No
10753036	Palpa	male	27	8	7	Yes	0	1	1	0	0	general	7	500	0.3	0	4	1	0	1	1	1	1	1	0	0	0	1	0	0	No	40000	No
10753035	Palpa	male	44	5	17	Yes	0	1	1	0	0	general	3	500	0.15	0	5	0	0	1	0	1	1	1	90000	0	0	1	0	0	No	40000	No
10753100	Palpa	male	45	10	13	Yes	0	0	1	0	1	general	2	450	0.0375	0	8	0	1	1	0	0	0	1	610000	0	0	1	0	0	No	44000	No
10753044	Palpa	female	42	0	28	Yes	0	0	1	0	1	others	3	450	0.35	1	5	0	1	1	0	0	0	0	600000	0	0	1	0	0	No	46000	No
10753077	Palpa	male	49	10	22	Yes	0	1	1	1	0	general	2	400	0.35	1	5	0	1	1	1	0	1	1	380000	0	0	1	0	0	No	40000	No
10753102	Palpa	male	58	8	23	Yes	0	0	1	0	0	general	2	450	0.1	0	4	1	0	1	0	0	0	1	400000	0	0	1	0	0	No	40000	No
10753040	Palpa	male	46	5	20	Yes	2	1	0	1	0	others	5	500	0.5	1	5	0	1	1	0	0	0	1	80000	0	0	1	0	0	No	44000	Yes
10753063	Palpa	female	42	15	17	Yes	2	0	1	1	0	general	2	500	0.3	0	4	1	0	1	1	0	0	1	240000	0	0	1	0	0	No	46000	No
10753087	Palpa	male	44	4	5	No	0	0	1	0	0	others	20	450	0.05	0	6	0	1	1	0	0	0	1	360000	0	0	1	0	0	No	30000	No
10753093	Palpa	male	50	12	18	Yes	0	0	1	0	1	general	7	450	0.1	0	7	1	4	1	1	0	0	1	1360000	0	0	1	0	0	Yes
10753054	Palpa	female	65	0	40	Yes	0	1	1	0	0	general	3	500	0.3	0	7	1	0	1	1	0	0	1	300000	0	0	1	0	0	No	30000	Yes
10753015	Palpa	female	47	0	18	Yes	2	1	1	0	0	others	5	600	0.55	1	8	0	0	0	0	0	1	0	200000	0	0	1	0	0	No	46000	Yes
10753019	Palpa	male	41	6	20	Yes	2	1	1	1	0	others	5	650	0.7	1	4	1	1	1	0	0	0	0	100000	0	0	1	0	0	No	44000	Yes
10753091	Palpa	male	63	6	32	Yes	2	0	1	0	1	general	7	500	0.6	1	8	0	0	1	0	1	0	1	605000	0	0	1	0	0	No	38000	No
10753006	Palpa	male	55	0	40	Yes	2	1	0	0	0	others	5	600	0.35	1	4	0	0	1	0	0	0	1	25000	0	0	1	0	0	No	34000	No
10753074	Palpa	male	55	0	40	Yes	0	0	1	0	0	others	20	450	0.1	0	3	0	1	0	0	0	0	1	410000	0	0	1	0	0	No	28000	No
10753053	Palpa	male	60	6	40	Yes	0	1	0	1	0	general	5	500	0.5	1	10	1	1	1	1	1	0	1	400000	0	0	1	0	0	No	40000	No
10753043	Palpa	male	64	0	50	Yes	3	1	1	1	0	general	3	450	0.4	1	7	0	2	0	0	0	0	1	440000	0	0	1	0	0	No	34000	No
10753004	Palpa	male	55	12	35	Yes	0	0	1	0	1	general	7	500	0.15	0	10	1	1	1	0	0	1	1	600000	0	0	1	0	0	No	30000	No
10753062	Palpa	male	48	6	25	Yes	0	0	1	1	0	general	2	450	0.3	1	5	1	1	1	0	0	1	1	300000	0	0	1	0	0	No	38000	Yes
10753025	Palpa	male	45	0	25	Yes	0	1	1	0	0	general	1	450	0.35	1	6	0	0	1	0	0	0	1	0	0	0	1	0	0	Yes
10753017	Palpa	male	35	15	10	Yes	2	1	1	0	0	general	2	600	0.6	0	4	1	0	1	1	0	1	1	250000	0	0	1	0	0	Yes
10753032	Palpa	male	50	0	30	Yes	0	0	1	0	0	others	3	500	1.5	1	6	0	1	1	0	0	0	0	150000	0	0	1	0	0	Yes
10753083	Palpa	female	39	6	6	Yes	0	0	1	0	1	general	7	450	0.15	1	6	1	0	1	1	0	0	1	300000	0	0	1	0	0	Yes
10753095	Palpa	female	30	8	5	No	0	0	0	0	1	general	2	450	0.35	1	4	0	0	1	0	0	0	1	0	0	0	1	0	0	Yes
10753058	Palpa	male	40	10	9	Yes	0	1	1	1	0	general	2	450	0.5	0	4	1	0	1	1	1	0	1	9000	0	0	1	0	0	No	44000	No
10753042	Palpa	male	45	5	30	Yes	0	1	0	0	1	general	3	450	0.2	0	4	1	0	1	0	0	0	0	72000	0	0	1	0	0	No	48000	No
10753073	Palpa	male	36	8	22	Yes	2	0	1	0	0	others	20	450	0.35	1	5	0	1	1	0	0	0	1	520000	0	0	1	0	0	Yes
10753060	Palpa	male	44	6	20	Yes	0	0	1	0	0	others	1	400	0.15	0	4	0	0	0	0	0	1	1	100000	0	0	1	0	0	No	40000	No
10753055	Palpa	male	43	10	20	Yes	0	1	1	0	0	general	5	500	0.3	0	6	1	1	1	1	1	1	1	350000	0	0	1	0	0	No	40000	No
10753016	Palpa	male	38	5	16	Yes	2	1	1	0	0	others	5	600	0.55	0	4	0	0	1	0	1	0	1	60000	0	0	1	0	0	Yes
10753005	Palpa	male	63	0	42	No	0	1	0	0	0	general	7	600	0.35	1	7	0	1	1	1	0	0	0	580000	0	0	1	0	0	No	32000	No
10753037	Palpa	male	36	10	10	Yes	0	1	1	1	0	others	3	450	0.3	1	5	1	1	1	0	0	1	1	250000	0	0	1	0	0	No	42000	No
10753097	Palpa	male	50	7	26	Yes	2	1	1	1	0	general	2	400	0.4	0	9	1	2	1	1	0	1	1	360000	0	0	1	0	0	No	40000	No
10833032	Surkhet	male	53	3	33	Yes	2	1	0	1	1	general	4	700	1.6	1	7	1	0	1	0	0	0	1	210000	0	0	0	1	0	Yes
10833015	Surkhet	male	36	10	16	Yes	2	1	0	1	0	general	3	700	0.35	1	4	1	0	1	0	0	0	1	548000	0	0	0	1	0	Yes
10833016	Surkhet	male	51	0	30	Yes	2	1	0	0	0	general	1	400	2.66667	1	7	1	0	1	0	0	0	0	480000	0	0	0	1	0	Yes
10833025	Surkhet	male	70	0	50	No	2	1	0	1	0	general	1.5	700	0.433333	1	6	0	0	1	0	0	0	1	100000	0	0	0	1	0	No	36000	Yes
10833021	Surkhet	male	27	8	5	Yes	4	1	1	0	1	others	1.5	500	1.56667	1	7	1	0	1	0	0	0	1	126000	0	0	0	1	0	Yes
10833027	Surkhet	male	65	0	40	Yes	2	1	0	0	0	general	4	700	0.333333	1	7	1	1	1	1	0	0	0	70000	0	0	0	1	0	Yes
10833035	Surkhet	male	44	0	20	Yes	2	1	0	0	1	others	4	500	1.4	1	5	1	0	1	0	0	0	0	65000	0	0	0	1	0	Yes
10833014	Surkhet	female	30	0	10	Yes	2	1	0	0	1	others	3	700	0.15	1	7	1	0	1	0	0	0	1	270000	0	0	0	1	0	No	30000	Yes
10833034	Surkhet	male	40	4	15	Yes	2	1	1	1	1	others	4	400	2	1	4	1	0	1	1	0	0	0	65000	0	0	0	1	0	No	42000	Yes
10833008	Surkhet	male	60	0	40	Yes	2	1	0	0	0	others	3	700	0.4	1	6	1	0	1	1	0	0	1	300000	0	0	0	1	0	No	32000	Yes
10833031	Surkhet	male	55	0	32	Yes	2	1	0	1	0	others	4	700	2.66667	1	7	1	0	1	0	0	0	0	245000	0	0	0	1	0	Yes
10833002	Surkhet	female	36	10	10	Yes	0	1	1	1	0	general	14	500	0.4	0	6	1	1	1	0	0	0	1	600000	0	0	0	1	0	No	30000	Yes
10833024	Surkhet	male	51	0	9	Yes	2	1	0	0	0	others	1.5	700	0.666667	1	6	1	0	1	0	0	0	0	238448	0	0	0	1	0	No	36000	No
10833048	Surkhet	male	40	10	8	Yes	2	1	1	1	1	general	15	500	0.6	1	4	1	0	0	0	0	0	0	150000	0	0	0	1	0	No	30000	Yes
10833020	Surkhet	male	60	0	40	No	2	1	0	0	0	others	1.5	500	1.33333	1	6	0	0	1	0	0	0	0	252000	0	0	0	1	0	No	40000	Yes
10833041	Surkhet	male	60	6	36	Yes	0	0	1	1	0	general	14	500	0.133333	1	6	0	0	1	0	0	1	1	530000	0	0	0	1	0	No	50000	No
10833023	Surkhet	male	52	0	32	Yes	2	1	0	1	0	others	1.5	700	1.33333	1	8	1	0	1	0	0	0	0	240000	0	0	0	1	0	No	40000	Yes
10833050	Surkhet	male	63	2	35	Yes	2	1	1	1	0	general	14	550	0.2	1	17	0	3	1	0	0	0	1	805000	0	0	0	1	0	No	42000	Yes
10833043	Surkhet	male	49	2	22	No	0	1	0	1	0	general	14	450	0.133333	0	8	0	1	1	0	0	0	1	540000	0	0	0	1	0	No	32000	Yes
10833047	Surkhet	male	60	5	35	Yes	0	1	1	0	1	general	13	550	0.3	1	5	1	0	1	0	1	0	1	170000	0	0	0	1	0	Yes
10833026	Surkhet	male	70	0	45	Yes	2	1	0	1	0	general	4	700	0.666667	1	10	1	0	1	1	0	0	1	1066000	0	0	0	1	0	Yes
10833049	Surkhet	female	58	3	30	Yes	0	1	1	1	0	general	12	450	0.2	1	9	1	1	1	1	0	0	1	600000	0	0	0	1	0	Yes
10833046	Surkhet	male	70	2	40	Yes	0	0	1	0	1	others	0.5	500	0.166667	1	5	0	0	1	0	0	0	1	300000	0	0	0	1	0	No	30000	No
10833017	Surkhet	male	54	10	25	Yes	0	0	1	0	1	others	1.5	700	0.0333333	1	10	1	0	1	0	0	0	1	330000	0	0	0	1	0	No	30000	No
10833044	Surkhet	male	38	8	10	Yes	2	1	1	1	1	general	12	500	0.666667	1	6	1	0	1	0	0	1	0	150000	0	0	0	1	0	No	40000	No
10833045	Surkhet	male	54	10	15	Yes	0	1	1	0	1	others	4	550	0.566667	0	5	0	1	1	1	0	0	1	780000	0	0	0	1	0	Yes
10833005	Surkhet	male	55	0	30	Yes	2	1	1	1	0	general	9	500	0.5	1	7	1	0	1	0	0	0	0	36000	0	0	0	1	0	No	28000	Yes
10833009	Surkhet	female	43	0	20	Yes	2	1	1	0	0	others	3	700	0.1	1	4	1	1	1	0	0	0	1	338000	0	0	0	1	0	Yes
10833028	Surkhet	male	49	0	26	No	2	1	1	0	0	others	4	700	2.4	1	5	0	0	1	0	0	0	0	345000	0	0	0	1	0	No	32000	No
10833003	Surkhet	male	59	0	39	Yes	2	1	1	1	0	general	14	500	0.833333	1	6	1	1	1	1	0	0	1	636000	0	0	0	1	0	No	28000	No
10832004	Surkhet	male	35	10	10	Yes	0	1	0	0	1	general	1	500	0.533333	1	4	1	0	1	1	0	0	0	305000	0	0	0	1	0	No	44000	Yes
10833036	Surkhet	male	57	5	10	Yes	2	1	0	0	1	others	4	800	0.466667	1	8	1	0	1	0	0	0	0	581000	0	0	0	1	0	No	28000	No
10833007	Surkhet	female	33	3	10	Yes	2	1	0	0	1	others	12	400	0.1	1	6	0	3	1	0	0	0	1	360000	0	0	0	1	0	No	28000	No
10833030	Surkhet	male	60	0	35	Yes	2	1	0	0	0	others	4	700	0.333333	1	10	1	0	1	0	0	0	1	480000	0	0	0	1	0	No	40000	Yes
10833010	Surkhet	female	71	0	50	Yes	2	1	0	0	0	others	3	700	0.45	0	7	1	0	1	0	0	0	1	306000	0	0	0	1	0	No	36000	Yes
10833001	Surkhet	male	52	0	30	Yes	2	1	1	1	0	general	11	500	1.06667	1	12	1	2	1	0	0	0	1	360000	0	0	0	1	0	Yes
10833018	Surkhet	male	37	8	15	Yes	2	1	0	0	1	others	1.5	500	2	1	4	1	0	1	0	0	0	0	190000	0	0	0	1	0	Yes
10833011	Surkhet	male	36	5	10	Yes	0	1	1	0	0	general	4	700	0.375	0	6	1	0	1	1	0	0	1	720000	0	0	0	1	0	Yes
10833012	Surkhet	male	40	8	20	Yes	2	1	0	1	0	others	3	700	1	1	6	1	0	1	1	0	0	1	240000	0	0	0	1	0	No	40000	Yes
10833040	Surkhet	male	80	0	60	Yes	2	1	0	1	1	general	1.5	600	0.5	0	6	1	1	1	0	0	0	1	459000	0	0	0	1	0	Yes
10833006	Surkhet	male	52	0	20	Yes	2	1	0	1	0	others	12	400	2.53333	1	7	1	0	1	0	0	0	0	180000	0	0	0	1	0	No	32000	Yes
10833004	Surkhet	male	46	8	20	Yes	2	1	1	1	1	general	14	500	0.333333	1	5	1	0	1	0	0	0	0	75000	0	0	0	1	0	No	36000	Yes
10833033	Surkhet	male	35	12	10	Yes	0	0	0	0	1	general	0.5	700	0.266667	0	5	1	0	1	1	0	0	1	300000	0	0	0	1	0	No	30000	No
10833022	Surkhet	female	39	0	10	Yes	2	1	0	1	0	others	1.5	700	2	1	4	1	0	1	0	0	0	0	126000	0	0	0	1	0	No	34000	No
10833037	Surkhet	female	32	0	15	Yes	2	1	0	0	1	general	4	700	0.333333	1	5	1	1	1	1	0	0	0	545000	0	0	0	1	0	No	30000	Yes
10833042	Surkhet	male	58	5	34	Yes	2	1	0	1	1	general	15	450	0.333333	1	11	1	2	1	0	0	0	1	780000	0	0	0	1	0	Yes
10833013	Surkhet	female	28	5	10	Yes	2	1	0	0	1	others	3	700	0.3	1	6	1	0	1	0	0	0	1	126000	0	0	0	1	0	No	30000	No
10833038	Surkhet	female	42	0	20	Yes	0	0	1	0	1	general	0.5	400	0.0333333	0	5	1	0	1	0	0	0	1	425000	0	0	0	1	0	No	28000	No
10833019	Surkhet	male	41	7	20	No	2	1	0	1	0	others	1.5	500	1.73333	1	4	0	0	1	0	0	0	0	80000	0	0	0	1	0	No	34000	No
10833039	Surkhet	female	63	0	38	Yes	2	1	1	0	1	general	1.5	600	0.183333	1	5	1	0	1	0	0	0	1	303000	0	0	0	1	0	No	34000	No
10833029	Surkhet	male	45	5	20	Yes	0	0	1	0	1	general	4	700	0.0333333	1	4	1	0	1	0	0	0	1	480000	0	0	0	1	0	No	30000	No
10943006	Doti	female	33	10	7	Yes	0	0	1	1	0	general	4	550	0.375	1	6	0	0	1	0	0	0	1	200000	0	0	0	0	1	No	46000	No
10943005	Doti	male	41	9	20	Yes	1	0	1	1	0	general	3	550	0.3	0	9	1	0	1	0	0	0	1	80000	0	0	0	0	1	Yes
10943003	Doti	male	36	10	16	Yes	2	1	1	1	1	general	4	500	0.3	1	5	1	0	1	0	0	0	1	25000	0	0	0	0	1	Yes
10943007	Doti	male	69	5	40	Yes	2	0	1	1	0	general	4	500	1.75	1	6	0	1	1	0	0	0	1	240000	0	0	0	0	1	No	32000	No
10943002	Doti	male	64	5	48	Yes	2	0	1	1	1	general	3	525	0.25	1	3	1	0	1	0	0	0	1	2000	0	0	0	0	1	No	34000	No
10943001	Doti	male	68	5	52	No	2	0	1	1	0	general	3	600	0.95	1	6	0	1	1	0	0	0	1	2000	0	0	0	0	1	No	44000	No
10943004	Doti	male	51	3	20	Yes	2	0	1	1	1	others	4	500	0.4	1	11	0	1	1	0	0	0	1	190000	0	0	0	0	1	No	38000	No
